# Supplementary material for: Abacavir methanol 2.5-solvate
Source: Acta Crystallogr Sect E Struct Rep Online. 2009 Jul 22;65(Pt 8):o1937. doi: 10.1107/S1600536809027743 (PMC2977439; doi:10.1107/S1600536809027743)
Supplement: Supplementary file 2 [file e-65-o1937-Isup2.hkl]

#
# h,k,l, Fc-squared, Fo-squared, sigma(Fo-squared) and status flag
#
data_I
_shelx_title ' I         C2           R = 0.04'
_shelx_refln_list_code          4
_shelx_F_calc_maximum      270.69
_exptl_crystal_F_000       607.82
_reflns_d_resolution_high  0.7694
 
loop_
 _symmetry_equiv_pos_as_xyz
 'x, y, z'
 '-x, y, -z'
 'x+1/2, y+1/2, z'
 '-x+1/2, y+1/2, -z'
 
_cell_length_a    19.8570
_cell_length_b     7.2552
_cell_length_c    13.7350
_cell_angle_alpha  90.000
_cell_angle_beta   98.270
_cell_angle_gamma  90.000
 
_shelx_F_squared_multiplier     1.000
 
loop_
 _refln_index_h
 _refln_index_k
 _refln_index_l
 _refln_F_squared_calc
 _refln_F_squared_meas
 _refln_F_squared_sigma
 _refln_observed_status
   2   0   0     4242.05     3665.29     61.56 o
   4   0   0     2134.06     2193.72    129.05 o
   6   0   0     2683.29     2835.15      8.78 o
   8   0   0     3930.00     3956.28     32.39 o
  10   0   0     2791.42     2696.60     27.27 o
  12   0   0      804.22      794.97     12.94 o
  14   0   0      592.78      569.05     10.40 o
  16   0   0      701.75      688.19     16.98 o
  18   0   0      932.11      825.68     19.23 o
  20   0   0       10.41       23.18      6.19 o
  22   0   0        0.24        6.22      4.29 o
  24   0   0      103.28       92.02      5.91 o
   1   1   0    73270.55    73106.89    128.53 o
   3   1   0      144.75      133.02     81.72 o
   5   1   0      902.05      980.68     38.16 o
   7   1   0     2189.89     2257.91     26.25 o
   9   1   0      483.20      524.71      6.13 o
  11   1   0     1076.51     1100.01     10.16 o
  13   1   0      228.12      201.02      4.09 o
  15   1   0      192.44      170.97      4.38 o
  17   1   0      177.29      149.02      6.09 o
  19   1   0      178.08      154.69      6.90 o
  21   1   0       64.05       65.00      3.99 o
  23   1   0       39.60       43.75      4.36 o
  25   1   0       44.54       50.08      5.05 o
   0   2   0    40083.36    40648.20    924.61 o
   2   2   0    18790.27    18696.40    353.73 o
   4   2   0     1939.55     1853.08      4.82 o
   6   2   0     1663.75     1765.12      4.31 o
   8   2   0      616.34      617.83      5.61 o
  10   2   0      259.01      283.94      3.96 o
  12   2   0      275.92      281.91      5.78 o
  14   2   0      110.96      106.83      4.44 o
  16   2   0       11.07       10.16      2.08 o
  18   2   0      532.86      486.78      8.64 o
  20   2   0      158.90      162.52      5.92 o
  22   2   0       13.69       22.22      3.11 o
  24   2   0       31.02       33.92      4.78 o
   1   3   0    17402.71    17459.60     42.26 o
   3   3   0     1276.36     1083.48      5.93 o
   5   3   0     2023.63     1836.56     38.75 o
   7   3   0      418.22      431.08     11.96 o
   9   3   0      352.55      369.06     11.26 o
  11   3   0      192.27      219.60      4.24 o
  13   3   0      130.23      131.41      4.12 o
  15   3   0      153.98      123.45      2.98 o
  17   3   0      470.43      428.75     10.20 o
  19   3   0       35.31       32.42      4.45 o
  21   3   0       33.70       38.94      3.85 o
  23   3   0       54.85       59.28      5.01 o
   0   4   0     5707.73     5839.77    131.17 o
   2   4   0     7486.06     6801.89    107.69 o
   4   4   0      508.27      499.59      2.99 o
   6   4   0      443.77      444.62      6.55 o
   8   4   0      116.33       75.33      2.31 o
  10   4   0      161.01      173.29      3.15 o
  12   4   0      842.46      841.17     14.04 o
  14   4   0      258.74      253.80      7.61 o
  16   4   0      207.05      196.93      5.58 o
  18   4   0       43.49       47.47      3.65 o
  20   4   0       49.03       35.71      3.33 o
  22   4   0      197.53      204.33      7.49 o
   1   5   0     2918.60     2810.22      9.73 o
   3   5   0      594.67      567.86      2.46 o
   5   5   0      213.59      196.46     11.58 o
   7   5   0      249.46      281.36     11.45 o
   9   5   0      100.14       92.53      5.79 o
  11   5   0      123.23      133.61      4.80 o
  13   5   0      180.59      154.23      6.02 o
  15   5   0       59.20       58.47      3.30 o
  17   5   0       91.42       90.21      5.33 o
  19   5   0       39.23       44.40      4.03 o
  21   5   0      151.53      157.50      7.61 o
   0   6   0      851.17      815.59     33.85 o
   2   6   0     1223.46     1141.90     33.42 o
   4   6   0       13.52        6.88      8.43 o
   6   6   0       90.86       78.02      3.23 o
   8   6   0      163.26      182.13      4.81 o
  10   6   0       31.20       30.17      3.26 o
  12   6   0      123.71      127.11      5.90 o
  14   6   0       31.92       30.64      3.36 o
  16   6   0       91.98       91.72      4.49 o
  18   6   0       68.74       78.47      4.94 o
   1   7   0      494.28      475.71      4.42 o
   3   7   0      224.79      191.70      4.03 o
   5   7   0       27.92       40.22      4.51 o
   7   7   0      153.45      155.57      9.03 o
   9   7   0       22.31       24.44      3.61 o
  11   7   0       57.40       67.32      3.99 o
  13   7   0       58.43       53.00      3.77 o
  15   7   0       29.14       40.86      3.87 o
  17   7   0       61.21       52.83      7.64 o
   0   8   0      159.39      138.65     24.16 o
   2   8   0      231.56      216.31     19.16 o
   4   8   0       76.86       62.26     12.14 o
   6   8   0       26.60       25.26      3.93 o
   8   8   0       63.66       75.09      4.99 o
  10   8   0        6.53        4.74      4.30 o
  12   8   0       40.51       44.05      4.87 o
   1   9   0       70.46       52.16      5.39 o
   3   9   0      151.45      140.63      6.40 o
   5   9   0        5.72       18.38      9.01 o
   7   9   0       66.26      120.27     15.16 o
 -24   0   1      356.92      321.59     14.80 o
 -22   0   1        1.58        7.50      4.04 o
 -20   0   1      481.47      411.26     15.56 o
 -18   0   1      537.22      465.90     15.86 o
 -16   0   1      111.01       97.48      4.44 o
 -14   0   1      693.68      681.15     14.68 o
 -12   0   1     1540.14     1710.51     19.82 o
 -10   0   1      410.12      529.68      8.05 o
  -8   0   1     4124.98     4064.12     39.40 o
  -6   0   1     2365.51     2179.83     18.06 o
  -4   0   1      102.27      133.76      1.65 o
  -2   0   1        0.70        0.02      2.09 o
   0   0   1      395.86      390.47      7.20 o
   2   0   1     1767.07     1848.03      6.51 o
   4   0   1     5172.66     5375.50     78.23 o
   6   0   1     3420.03     3505.39     22.52 o
   8   0   1     8012.04     8192.74     76.48 o
  10   0   1      952.30     1116.23     12.43 o
  12   0   1      220.95      286.11      4.51 o
  14   0   1        0.05        0.75      1.70 o
  16   0   1      737.81      709.73     17.05 o
  18   0   1      958.12      842.42     19.82 o
  20   0   1        5.22        3.32      5.88 o
  22   0   1      230.74      220.73      8.76 o
  24   0   1      130.46      153.14     10.97 o
 -25   1   1      125.14      109.94      5.69 o
 -23   1   1       65.78       56.39      4.03 o
 -21   1   1       43.06       47.19      3.49 o
 -19   1   1     1009.40      896.82     14.98 o
 -17   1   1      159.15      130.70      4.83 o
 -15   1   1       70.65       69.70      3.19 o
 -13   1   1       53.05       59.45      2.05 o
 -11   1   1     1056.18     1204.99     10.67 o
  -9   1   1     2259.25     2387.47     18.57 o
  -7   1   1      164.13      155.83      2.02 o
  -5   1   1     1790.75     1783.33     18.13 o
  -3   1   1     6835.12     6820.82     56.37 o
  -1   1   1     2050.57     2052.02     11.55 o
   1   1   1     1145.00     1233.43      6.44 o
   3   1   1       63.10       49.62      2.58 o
   5   1   1      791.15      760.75      9.73 o
   7   1   1     1809.14     1975.25     11.84 o
   9   1   1     2338.56     2586.64     19.52 o
  11   1   1     1354.07     1445.76     14.33 o
  13   1   1      165.35      153.10      3.48 o
  15   1   1      206.18      193.39      4.35 o
  17   1   1        4.18        2.90      1.88 o
  19   1   1      400.33      347.18     10.00 o
  21   1   1      149.71      132.76      7.11 o
  23   1   1       26.14       40.07      3.42 o
  25   1   1        5.83       12.96      6.12 o
 -24   2   1      204.55      213.09      8.26 o
 -22   2   1        1.70        6.15      2.78 o
 -20   2   1      259.74      250.32      7.35 o
 -18   2   1      611.32      527.40     11.15 o
 -16   2   1       51.63       48.59      2.41 o
 -14   2   1      241.36      239.69      5.63 o
 -12   2   1      758.27      807.99     12.21 o
 -10   2   1      434.55      507.25      7.06 o
  -8   2   1     1898.38     1991.41     21.78 o
  -6   2   1      869.99      921.39      8.78 o
  -4   2   1     1286.41     1268.61     12.94 o
  -2   2   1     2982.26     3029.34     26.91 o
   0   2   1     1044.13     1059.50     10.24 o
   2   2   1      376.04      347.97      5.54 o
   4   2   1      826.29      787.59     10.67 o
   6   2   1      304.84      363.37      5.47 o
   8   2   1     1485.91     1668.98     15.87 o
  10   2   1     1542.31     1606.03     13.67 o
  12   2   1      276.51      309.83      5.52 o
  14   2   1      189.81      179.93      5.35 o
  16   2   1      321.69      317.28      7.01 o
  18   2   1      131.89      130.44      4.30 o
  20   2   1      326.51      281.75      6.50 o
  22   2   1       15.68       18.42      3.46 o
  24   2   1       33.12       57.22      6.25 o
 -23   3   1      111.33      106.62      6.97 o
 -21   3   1       95.20       97.21      5.42 o
 -19   3   1      267.10      237.28      7.27 o
 -17   3   1      447.08      425.92      8.74 o
 -15   3   1      141.34      131.65      4.20 o
 -13   3   1       92.52       96.69      3.65 o
 -11   3   1      360.35      402.98      8.05 o
  -9   3   1      823.60      792.85     10.60 o
  -7   3   1      337.59      374.46      7.01 o
  -5   3   1      676.20      706.97     10.16 o
  -3   3   1     2872.75     2918.50     21.27 o
  -1   3   1      804.88      874.95     10.24 o
   1   3   1      862.38     1008.75     10.75 o
   3   3   1     2833.17     2675.17     19.60 o
   5   3   1      282.98      329.99      5.76 o
   7   3   1      147.86      171.96      1.99 o
   9   3   1     1602.05     1601.94     12.87 o
  11   3   1      417.58      470.71      7.27 o
  13   3   1      359.03      321.06      6.44 o
  15   3   1      614.67      574.71      9.65 o
  17   3   1       15.46       16.78      2.73 o
  19   3   1      132.97      135.32      7.10 o
  21   3   1      133.13      143.37      7.50 o
  23   3   1        4.06       12.37      4.52 o
 -22   4   1       20.69       27.78      4.29 o
 -20   4   1      136.88      134.41      6.14 o
 -18   4   1      359.53      359.97      9.00 o
 -16   4   1       32.64       33.58      2.55 o
 -14   4   1       97.07      101.09      4.35 o
 -12   4   1        8.79       10.69      2.06 o
 -10   4   1     1292.98     1289.74     16.82 o
  -8   4   1      268.57      285.16      7.11 o
  -6   4   1     1232.94     1361.10     15.06 o
  -4   4   1     1754.46     1845.76     17.47 o
  -2   4   1     1035.69     1032.59     11.04 o
   0   4   1      349.65      334.87      5.90 o
   2   4   1     1524.82     1547.61     16.96 o
   4   4   1      613.43      580.15      7.42 o
   6   4   1      404.24      437.43      9.46 o
   8   4   1      552.84      662.79     12.25 o
  10   4   1     1007.57      995.81     14.26 o
  12   4   1      481.83      471.48      9.93 o
  14   4   1       59.59       73.01      4.36 o
  16   4   1      277.06      248.59      7.50 o
  18   4   1      121.21      132.03      5.27 o
  20   4   1      179.40      173.36      6.22 o
  22   4   1        3.68        5.49      3.86 o
 -21   5   1       28.73       36.50      4.62 o
 -19   5   1      164.81      181.20      6.99 o
 -17   5   1       33.40       36.25      3.34 o
 -15   5   1      107.40      111.68      5.13 o
 -13   5   1       41.72       34.40      2.93 o
 -11   5   1      405.37      344.07      8.20 o
  -9   5   1       84.45       95.28      3.55 o
  -7   5   1       74.02       87.48      3.23 o
  -5   5   1       29.65       24.85      2.00 o
  -3   5   1     1539.51     1525.01     15.65 o
  -1   5   1      185.74      161.54      3.99 o
   1   5   1      582.72      501.16      7.04 o
   3   5   1      642.39      627.91      9.53 o
   5   5   1       19.42       17.82      1.55 o
   7   5   1       52.55       52.94      2.36 o
   9   5   1      567.39      543.28      9.38 o
  11   5   1      134.73      136.84      4.30 o
  13   5   1       59.42       57.64      3.16 o
  15   5   1      235.38      235.87      6.97 o
  17   5   1       17.65       21.06      3.36 o
  19   5   1       56.06       65.07      4.88 o
  21   5   1       32.69       35.82      6.45 o
 -18   6   1       97.60      103.11      5.09 o
 -16   6   1       20.05       30.72      3.59 o
 -14   6   1       83.07       80.41      4.60 o
 -12   6   1       21.56       21.70      3.12 o
 -10   6   1      530.61      516.11     11.99 o
  -8   6   1      101.35       98.16      4.13 o
  -6   6   1      268.35      280.94      7.35 o
  -4   6   1       70.30       71.13      3.20 o
  -2   6   1     1319.64     1255.59     16.96 o
   0   6   1      144.99      129.34      4.14 o
   2   6   1      673.38      659.19     14.10 o
   4   6   1      111.30      104.06      3.63 o
   6   6   1      423.77      439.44     12.28 o
   8   6   1      203.79      168.71      6.15 o
  10   6   1      454.63      411.59     11.88 o
  12   6   1        9.85       12.21      3.06 o
  14   6   1       30.53       36.64      3.42 o
  16   6   1       69.56       60.25      3.92 o
  18   6   1        5.44       10.73      4.08 o
 -17   7   1      130.13      128.36      6.89 o
 -15   7   1        5.81        8.01      3.44 o
 -13   7   1       40.59       41.35      3.85 o
 -11   7   1       30.29       35.91      3.81 o
  -9   7   1       32.20       24.10      3.26 o
  -7   7   1       48.10       54.54      3.43 o
  -5   7   1       18.71       22.85      3.61 o
  -3   7   1      250.18      238.77      7.97 o
  -1   7   1      297.16      275.93     10.25 o
   1   7   1      510.35      453.23     11.97 o
   3   7   1       60.03       62.61      3.40 o
   5   7   1      201.09      185.00      5.55 o
   7   7   1       37.77       37.24      3.40 o
   9   7   1       94.26       91.76      4.09 o
  11   7   1       70.66       68.72      3.71 o
  13   7   1       15.71       14.47      3.85 o
  15   7   1       20.83       21.39      4.51 o
 -12   8   1       63.57       70.86      6.04 o
 -10   8   1        0.82        3.86      4.36 o
  -8   8   1       46.10       39.38      4.75 o
  -6   8   1       14.44       18.34      4.33 o
  -4   8   1       90.69       78.14      7.17 o
  -2   8   1      201.00      185.86      9.92 o
   0   8   1       12.33       16.94      4.44 o
   2   8   1      199.41      174.40      9.11 o
   4   8   1      103.42      104.01      8.44 o
   6   8   1       20.91       22.79      5.64 o
   8   8   1       30.71       34.47      5.34 o
  10   8   1       28.04       41.96      4.91 o
  12   8   1       11.46       11.66      4.17 o
  -7   9   1       15.22       14.33      6.45 o
  -5   9   1       55.03       54.03      5.71 o
  -3   9   1      106.41       96.79      6.93 o
  -1   9   1       23.90       18.19      7.77 o
   1   9   1       32.11       34.40      8.15 o
   3   9   1      154.70      144.06     11.18 o
   5   9   1       23.80       26.45      8.82 o
   7   9   1       21.27       31.28     10.33 o
 -24   0   2       20.62       30.57      5.37 o
 -22   0   2       88.56       82.60      5.08 o
 -20   0   2       34.47       39.42      5.26 o
 -18   0   2      296.66      283.15     12.37 o
 -16   0   2       74.58       73.09      3.59 o
 -14   0   2      167.17      170.16      6.24 o
 -12   0   2        0.55        0.20      1.24 o
 -10   0   2      265.70      267.96      5.56 o
  -8   0   2     3066.72     3248.90     37.00 o
  -6   0   2     1026.58     1073.17     14.26 o
  -4   0   2      439.90      503.94      5.74 o
  -2   0   2     1576.54     1566.40     14.04 o
   0   0   2    11477.07    11573.69    113.55 o
   2   0   2       22.34       25.09      1.17 o
   4   0   2     4880.23     5039.69     42.69 o
   6   0   2      575.50      556.34      8.15 o
   8   0   2       35.73       29.91      1.42 o
  10   0   2      218.69      221.88      5.63 o
  12   0   2     3413.83     3669.09     40.29 o
  14   0   2       43.25       46.98      2.55 o
  16   0   2        0.15        0.69      2.22 o
  18   0   2      614.44      591.47     20.87 o
  20   0   2       24.15       29.81      4.54 o
  22   0   2        8.67       24.62      4.48 o
  24   0   2       34.76       50.12      5.92 o
 -25   1   2       17.39       14.41      3.80 o
 -23   1   2       24.24       35.06      3.65 o
 -21   1   2      124.55      134.70      5.83 o
 -19   1   2      251.55      244.81      7.11 o
 -17   1   2       65.92       61.75      3.28 o
 -15   1   2      112.75      102.71      3.86 o
 -13   1   2       49.62       42.93      1.92 o
 -11   1   2      555.20      525.47      7.59 o
  -9   1   2     2203.36     2251.33     20.11 o
  -7   1   2     2709.34     2773.29     23.18 o
  -5   1   2     2765.73     2935.83     24.20 o
  -3   1   2     1976.89     2005.09     14.55 o
  -1   1   2    15584.25    15767.44     96.22 o
   1   1   2     3045.20     3175.28     20.47 o
   3   1   2     9759.73    10115.86     64.93 o
   5   1   2     1801.93     1801.54     13.67 o
   7   1   2      870.70      803.53      7.38 o
   9   1   2      323.86      318.53      4.24 o
  11   1   2     1097.70     1125.88     10.82 o
  13   1   2      812.54      863.84      9.58 o
  15   1   2      241.54      241.71      6.12 o
  17   1   2      878.73      856.75     12.29 o
  19   1   2        5.35        5.79      2.86 o
  21   1   2        0.10        2.08      3.09 o
  23   1   2        4.04        6.31      4.26 o
 -24   2   2       22.05       30.00      4.14 o
 -22   2   2       10.50       14.52      2.79 o
 -20   2   2       96.07       87.55      3.90 o
 -18   2   2      280.35      262.16      7.19 o
 -16   2   2      279.50      274.89      7.43 o
 -14   2   2      310.69      288.87      6.01 o
 -12   2   2      349.67      347.83      7.27 o
 -10   2   2      246.59      271.98      4.87 o
  -8   2   2     1579.25     1582.85     16.60 o
  -6   2   2     1055.31     1093.72     10.45 o
  -4   2   2      250.42      264.84      3.61 o
  -2   2   2     3077.22     3204.15     24.93 o
   0   2   2     7083.29     7275.96     49.06 o
   2   2   2     2956.23     2938.90     19.82 o
   4   2   2       10.07       12.75      0.69 o
   6   2   2      508.20      501.62      5.53 o
   8   2   2     1048.90      973.52      9.14 o
  10   2   2      491.55      444.60      5.64 o
  12   2   2     1531.81     1542.63     14.98 o
  14   2   2      497.95      491.31      8.40 o
  16   2   2      296.40      288.86      7.35 o
  18   2   2       62.33       57.73      4.49 o
  20   2   2       14.95       17.40      3.90 o
  22   2   2       11.54       14.49      3.91 o
  24   2   2        1.87        3.86      4.68 o
 -23   3   2        2.20       10.29      4.17 o
 -21   3   2       27.01       17.12      3.43 o
 -19   3   2       41.29       50.51      3.26 o
 -17   3   2       89.03       67.18      3.76 o
 -15   3   2       97.03      100.00      3.87 o
 -13   3   2      105.02       97.21      4.02 o
 -11   3   2      198.23      189.21      4.96 o
  -9   3   2      660.91      668.01     10.29 o
  -7   3   2      222.28      229.33      5.28 o
  -5   3   2      610.31      591.27      7.02 o
  -3   3   2      234.95      268.47      4.11 o
  -1   3   2      228.08      245.27      3.67 o
   1   3   2     5898.00     6087.63     43.94 o
   3   3   2      277.26      297.22      4.81 o
   5   3   2     1067.23     1097.01      9.73 o
   7   3   2      385.04      407.08      5.00 o
   9   3   2       85.64       82.44      2.93 o
  11   3   2       12.39       20.56      1.68 o
  13   3   2     1684.41     1647.63     19.16 o
  15   3   2      144.93      138.99      4.71 o
  17   3   2        5.07        5.08      2.65 o
  19   3   2      125.54      124.04      4.62 o
  21   3   2       41.24       53.37      4.53 o
  23   3   2       12.10       14.11      4.56 o
 -22   4   2       21.34       37.44      4.42 o
 -20   4   2       94.94       85.02      5.24 o
 -18   4   2      101.20       96.78      3.68 o
 -16   4   2        6.52        8.76      2.21 o
 -14   4   2       73.88       77.91      3.68 o
 -12   4   2       62.80       61.99      2.96 o
 -10   4   2      127.58      127.01      4.17 o
  -8   4   2      526.32      513.26      9.14 o
  -6   4   2       85.31       83.09      3.19 o
  -4   4   2      285.67      255.06      4.82 o
  -2   4   2      571.99      640.52      9.06 o
   0   4   2     1600.94     1661.45     17.18 o
   2   4   2      434.72      473.19      7.45 o
   4   4   2      402.37      382.44      5.99 o
   6   4   2       66.99       72.19      2.73 o
   8   4   2       29.20       32.67      2.38 o
  10   4   2      210.07      220.02      5.91 o
  12   4   2      389.28      398.45      8.84 o
  14   4   2      194.91      189.45      5.92 o
  16   4   2      107.29      106.33      5.43 o
  18   4   2       67.49       65.50      4.32 o
  20   4   2       16.30       16.57      4.17 o
  22   4   2       14.90       35.91      7.26 o
 -21   5   2       37.25       43.24      4.60 o
 -19   5   2        0.69        6.57      3.14 o
 -17   5   2       73.13       68.56      4.05 o
 -15   5   2       10.81       12.10      2.86 o
 -13   5   2       22.07       23.69      2.47 o
 -11   5   2        9.78       12.80      2.08 o
  -9   5   2       30.59       29.16      2.34 o
  -7   5   2      196.83      200.56      5.47 o
  -5   5   2      212.66      213.29      5.34 o
  -3   5   2      318.78      345.58      5.49 o
  -1   5   2      186.45      184.27      3.84 o
   1   5   2      584.63      577.33      8.13 o
   3   5   2      484.74      510.30      9.09 o
   5   5   2       40.64       45.13      2.69 o
   7   5   2       18.14       17.99      2.17 o
   9   5   2       96.71       91.30      3.88 o
  11   5   2       98.30       99.08      4.21 o
  13   5   2      120.59      124.13      5.08 o
  15   5   2       54.49       56.64      3.84 o
  17   5   2       55.91       57.70      3.75 o
  19   5   2       17.87       24.65      3.75 o
 -18   6   2        6.79       11.27      3.28 o
 -16   6   2       61.16       58.53      4.00 o
 -14   6   2       50.32       35.18      3.72 o
 -12   6   2        5.00        3.66      3.07 o
 -10   6   2       91.68       81.29      4.41 o
  -8   6   2      142.72      138.85      4.79 o
  -6   6   2      166.74      149.76      4.95 o
  -4   6   2      475.45      439.73      8.72 o
  -2   6   2      261.35      251.29      8.37 o
   0   6   2       61.03       53.20      3.26 o
   2   6   2      416.12      398.22     10.06 o
   4   6   2      117.08      114.20      4.89 o
   6   6   2       99.03       96.85      4.30 o
   8   6   2      153.78      150.81      5.07 o
  10   6   2      530.46      482.24     12.32 o
  12   6   2       31.49       28.68      3.00 o
  14   6   2      224.83      249.97      8.54 o
  16   6   2       11.41       15.27      3.92 o
  18   6   2       37.64       50.54      5.00 o
 -17   7   2        5.38       13.21      4.62 o
 -15   7   2        5.29       12.05      3.92 o
 -13   7   2       33.28       28.02      3.68 o
 -11   7   2       24.42       19.42      3.48 o
  -9   7   2       16.04       17.04      3.74 o
  -7   7   2       43.78       45.98      4.06 o
  -5   7   2        1.38        0.85      3.07 o
  -3   7   2      189.23      172.43      6.98 o
  -1   7   2      102.34       87.21      4.48 o
   1   7   2      185.42      155.64      5.74 o
   3   7   2      103.97      105.08      4.29 o
   5   7   2       46.85       47.83      3.80 o
   7   7   2        8.72        9.79      3.58 o
   9   7   2       46.90       51.78      4.02 o
  11   7   2       42.44       43.96      4.60 o
  13   7   2       31.03       30.62      4.46 o
  15   7   2       33.95       37.10      4.57 o
 -12   8   2       28.70       30.69      5.32 o
 -10   8   2       20.70       20.31      4.48 o
  -8   8   2       11.90        9.08      4.01 o
  -6   8   2       18.47       28.22      4.50 o
  -4   8   2       46.82       49.96      6.07 o
  -2   8   2       18.94       21.07      4.55 o
   0   8   2       33.60       34.03      7.58 o
   2   8   2      145.09      156.57     13.46 o
   4   8   2       14.95        5.44      4.69 o
   6   8   2        7.91       16.80      3.80 o
   8   8   2       25.12       43.10      4.39 o
  10   8   2       19.36       24.90      4.52 o
  12   8   2       37.37       36.17      5.20 o
  -7   9   2       21.04       29.38      8.43 o
  -5   9   2       10.05       19.05      7.86 o
  -1   9   2       22.09       28.62      7.96 o
   1   9   2       35.80       44.07      7.67 o
   3   9   2       79.62       84.25     10.62 o
   5   9   2        4.85        2.76      6.03 o
 -24   0   3       43.49       53.79      6.19 o
 -22   0   3       61.04       77.34      5.95 o
 -20   0   3        9.80        6.53      3.65 o
 -18   0   3      322.15      321.15     12.33 o
 -16   0   3      241.61      235.11      8.68 o
 -14   0   3       94.76       75.13      3.44 o
 -12   0   3     1979.24     1964.14     22.45 o
 -10   0   3      627.55      616.47     11.07 o
  -8   0   3      202.93      166.34      4.89 o
  -6   0   3     2669.90     2728.91     32.91 o
  -4   0   3      826.74      862.02     12.72 o
  -2   0   3    19861.09    19785.07    165.82 o
   0   0   3    13129.92    13370.40    115.60 o
   2   0   3     3995.23     4222.27     37.29 o
   4   0   3     8057.73     7685.55     68.58 o
   6   0   3     1054.02     1090.21     14.11 o
   8   0   3      192.22      200.24      5.52 o
  10   0   3      306.22      279.54      6.23 o
  12   0   3       52.32       49.49      2.46 o
  14   0   3      127.24      129.15      4.64 o
  16   0   3     2265.88     2133.69     39.48 o
  18   0   3      171.06      170.04      9.18 o
  20   0   3      150.08      148.17      8.10 o
  22   0   3       31.86       31.14      5.49 o
  24   0   3       40.64       54.40     10.61 o
 -25   1   3       16.90       28.56      4.11 o
 -23   1   3       49.65       57.60      4.33 o
 -21   1   3       42.80       53.15      3.94 o
 -19   1   3      144.64      129.06      5.46 o
 -17   1   3        1.02        4.16      1.76 o
 -15   1   3        8.16        7.67      1.71 o
 -13   1   3      867.99      881.32     11.48 o
 -11   1   3      236.19      245.09      4.91 o
  -9   1   3      215.79      223.33      4.14 o
  -7   1   3      965.09     1037.19     10.60 o
  -5   1   3     2772.90     2901.46     19.82 o
  -3   1   3     6074.71     5845.63     40.00 o
  -1   1   3     1239.00     1277.89     10.31 o
   1   1   3      762.03      764.48      6.95 o
   3   1   3     2386.67     2311.00     14.98 o
   5   1   3       80.72       79.88      1.75 o
   7   1   3      550.00      583.49      6.25 o
   9   1   3      404.34      452.85      5.61 o
  11   1   3      191.55      219.44      4.05 o
  13   1   3      251.51      270.82      4.94 o
  15   1   3     1069.24     1017.24     13.16 o
  17   1   3      158.06      144.35      5.05 o
  19   1   3       19.26       21.40      2.78 o
  21   1   3       11.13       13.27      3.88 o
  23   1   3       19.82       30.00      4.87 o
 -24   2   3       43.30       58.91      4.47 o
 -22   2   3       84.42       83.38      4.21 o
 -20   2   3       37.42       43.31      2.99 o
 -18   2   3      206.17      171.05      5.39 o
 -16   2   3      138.23      135.21      4.60 o
 -14   2   3      529.94      495.28      9.94 o
 -12   2   3      121.42      123.00      4.05 o
 -10   2   3      203.48      211.91      4.25 o
  -8   2   3      183.44      194.50      3.73 o
  -6   2   3      961.24     1015.63      9.51 o
  -4   2   3       49.86       52.15      1.70 o
  -2   2   3     1321.66     1201.99      9.43 o
   0   2   3      257.12      268.18      3.40 o
   2   2   3     1575.77     1553.38     13.38 o
   4   2   3      416.32      377.77      4.87 o
   6   2   3      127.51      153.85      2.55 o
   8   2   3       79.54       84.87      2.28 o
  10   2   3       14.03       16.40      1.14 o
  12   2   3      177.28      179.28      3.98 o
  14   2   3      252.51      240.20      5.70 o
  16   2   3      520.41      476.64      9.89 o
  18   2   3       79.09       82.12      4.46 o
  20   2   3       23.96       31.86      3.50 o
  22   2   3       38.31       45.53      4.33 o
 -23   3   3       53.37       55.02      4.01 o
 -21   3   3       48.55       56.09      3.58 o
 -19   3   3       29.97       29.40      2.92 o
 -17   3   3       50.84       49.80      3.36 o
 -15   3   3       54.76       49.33      2.86 o
 -13   3   3      280.59      290.47      6.71 o
 -11   3   3      317.96      300.07      6.95 o
  -9   3   3       47.24       63.10      2.67 o
  -7   3   3      560.27      578.12      6.61 o
  -5   3   3       91.41       94.52      2.22 o
  -3   3   3      199.36      198.38      3.31 o
  -1   3   3      529.77      512.90      5.69 o
   1   3   3      338.58      351.35      4.57 o
   3   3   3      486.06      469.42      4.97 o
   5   3   3       82.17       86.90      2.10 o
   7   3   3       20.38       28.08      1.23 o
   9   3   3      103.80      110.42      2.74 o
  11   3   3      454.13      444.39      7.98 o
  13   3   3       67.30       62.42      3.10 o
  15   3   3      471.93      450.29      9.69 o
  17   3   3      206.76      193.97      6.42 o
  19   3   3        9.27       13.49      3.14 o
  21   3   3       18.79       22.42      4.11 o
  23   3   3       27.14       47.75      6.33 o
 -22   4   3       60.12       70.81      4.79 o
 -20   4   3       86.15       92.34      4.08 o
 -18   4   3        5.01        6.74      2.51 o
 -16   4   3       19.18       24.67      2.53 o
 -14   4   3      294.64      314.45      8.48 o
 -12   4   3       57.08       58.88      2.86 o
 -10   4   3      128.77      130.99      4.57 o
  -8   4   3      147.89      152.67      3.98 o
  -6   4   3      582.35      539.58      9.27 o
  -4   4   3       85.20       80.58      2.44 o
  -2   4   3       45.48       44.56      1.80 o
   0   4   3      620.81      631.03      8.42 o
   2   4   3     1370.30     1399.04     12.87 o
   4   4   3      300.54      331.79      5.67 o
   6   4   3       77.79       78.67      2.94 o
   8   4   3      120.90      109.83      3.82 o
  10   4   3      265.92      270.29      5.91 o
  12   4   3      195.55      175.15      5.60 o
  14   4   3      590.88      550.20     11.32 o
  16   4   3       15.88       21.25      2.82 o
  18   4   3      164.05      153.84      6.58 o
  20   4   3       16.13       15.13      4.15 o
  22   4   3        8.72       21.32      7.77 o
 -21   5   3       18.42       24.00      4.14 o
 -19   5   3       10.54       12.27      3.75 o
 -17   5   3      110.47      128.84      6.11 o
 -15   5   3      244.56      251.50      7.02 o
 -13   5   3       62.03       64.39      3.53 o
 -11   5   3      385.35      377.79      8.34 o
  -9   5   3      239.90      232.38      6.60 o
  -7   5   3       57.23       60.36      2.58 o
  -5   5   3       69.77       61.14      2.66 o
  -3   5   3      205.30      195.28      4.62 o
  -1   5   3      894.27      870.94     12.14 o
   1   5   3      652.80      639.13     10.15 o
   3   5   3      124.20      120.45      4.03 o
   5   5   3      146.08      146.61      4.52 o
   7   5   3      149.66      147.46      4.74 o
   9   5   3       42.11       48.82      3.05 o
  11   5   3       67.14       55.09      3.51 o
  13   5   3       99.30       96.23      4.82 o
  15   5   3       83.90       80.20      4.75 o
  17   5   3      119.89      124.90      6.25 o
  19   5   3       24.52       30.31      4.32 o
 -18   6   3        3.68        5.72      3.61 o
 -16   6   3       33.03       43.84      3.88 o
 -14   6   3       67.79       73.35      4.64 o
 -12   6   3       10.65        7.30      2.52 o
 -10   6   3      150.50      142.40      5.04 o
  -8   6   3        3.60        5.88      2.23 o
  -6   6   3       14.85       13.02      2.74 o
  -4   6   3        5.52        8.88      2.37 o
  -2   6   3       11.04        7.77      2.28 o
   0   6   3       66.02       65.58      2.84 o
   2   6   3       75.86       75.67      3.90 o
   4   6   3       57.53       55.91      3.00 o
   6   6   3       26.17       26.15      2.59 o
   8   6   3       21.02       17.64      2.72 o
  10   6   3       66.08       64.62      4.34 o
  12   6   3        3.39        6.01      3.01 o
  14   6   3       84.99       78.23      5.24 o
  16   6   3       51.96       56.12      4.66 o
  18   6   3      102.85      119.22      9.78 o
 -17   7   3        1.56        1.98      4.81 o
 -15   7   3       20.39       26.99      4.04 o
 -13   7   3       74.98       79.41      4.73 o
 -11   7   3       26.95       23.11      4.10 o
  -9   7   3       21.62       26.58      3.51 o
  -7   7   3       16.72       25.00      3.57 o
  -5   7   3       14.21       22.38      2.75 o
  -3   7   3        1.13        1.37      2.59 o
  -1   7   3       33.78       31.04      3.22 o
   1   7   3        7.03        8.38      3.65 o
   3   7   3       23.89       26.87      3.35 o
   5   7   3        9.69        6.06      2.86 o
   7   7   3       32.86       36.81      3.78 o
   9   7   3       43.66       48.81      3.88 o
  11   7   3       43.19       47.13      4.27 o
  13   7   3       12.86       11.37      3.91 o
  15   7   3       54.14       62.25      5.51 o
 -12   8   3       12.88       22.62      5.21 o
 -10   8   3       41.02       53.98      5.97 o
  -8   8   3       11.70       15.34      4.75 o
  -6   8   3        7.30       10.70      4.55 o
  -4   8   3        0.92        1.13      6.54 o
  -2   8   3       26.83       33.55      6.82 o
   0   8   3        4.18        4.38      4.85 o
   2   8   3       24.37       23.32      4.23 o
   4   8   3        4.48        6.94      4.32 o
   6   8   3        0.86        4.56      4.08 o
   8   8   3       15.80       17.72      4.17 o
  10   8   3        2.44        5.43      4.14 o
  12   8   3       32.06       30.06      6.65 o
  -5   9   3       14.66       21.51      7.77 o
  -3   9   3       37.69       54.12      8.43 o
  -1   9   3        7.32        8.15      7.67 o
   1   9   3       24.64       23.37      6.47 o
   3   9   3       15.45       25.94      6.45 o
   5   9   3        5.86        9.29     10.24 o
 -24   0   4        1.82        4.25      5.09 o
 -22   0   4       57.61       67.39      6.81 o
 -20   0   4       29.94       39.55      4.19 o
 -18   0   4       41.95       49.39      3.99 o
 -16   0   4       95.58       87.96      3.12 o
 -14   0   4      390.74      370.28      7.91 o
 -12   0   4      223.67      244.02      5.63 o
 -10   0   4       94.02       97.84      2.81 o
  -8   0   4     1595.40     1622.63     23.62 o
  -6   0   4     1616.96     1528.09     16.74 o
  -4   0   4      742.30      673.49      8.20 o
  -2   0   4      672.03      665.97      9.56 o
   0   0   4     6930.25     7283.86     76.40 o
   2   0   4      999.97     1052.92     12.43 o
   4   0   4     8072.88     8415.67     74.51 o
   6   0   4       16.41        4.69      0.97 o
   8   0   4        1.06        5.10      1.22 o
  10   0   4      871.61      919.92     13.02 o
  12   0   4       12.66       10.21      1.84 o
  14   0   4       23.63       20.53      2.52 o
  16   0   4      156.03      147.92      5.71 o
  18   0   4      386.02      362.79     13.87 o
  20   0   4      332.95      367.12     13.54 o
  22   0   4       19.41       22.47      9.67 o
  24   0   4      102.94      117.99     13.84 o
 -25   1   4        5.02        5.84      3.74 o
 -23   1   4       98.88      111.53      5.08 o
 -21   1   4        6.80        8.79      2.97 o
 -19   1   4       55.49       48.85      3.60 o
 -17   1   4      148.46      147.62      6.11 o
 -15   1   4      262.21      254.81      8.13 o
 -13   1   4      235.34      238.23      6.92 o
 -11   1   4      603.10      667.04     11.64 o
  -9   1   4     1370.58     1452.12     13.38 o
  -7   1   4      623.97      630.83      7.06 o
  -5   1   4      361.40      335.00      4.10 o
  -3   1   4      379.75      386.29      4.01 o
  -1   1   4     3248.42     3266.45     21.57 o
   1   1   4      284.78      344.15      4.19 o
   3   1   4     1496.53     1491.75     11.55 o
   5   1   4     1111.81     1221.08     10.02 o
   7   1   4      223.39      233.68      3.28 o
   9   1   4     1306.85     1388.07     12.80 o
  11   1   4        9.29       10.26      1.26 o
  13   1   4      157.76      148.32      3.66 o
  15   1   4       48.58       46.62      2.70 o
  17   1   4       41.53       45.00      2.73 o
  19   1   4       32.96       38.60      3.37 o
  21   1   4       19.84       22.64      4.85 o
  23   1   4       40.54       45.45      5.69 o
 -24   2   4        6.63       11.36      3.69 o
 -22   2   4       68.81       70.99      4.24 o
 -20   2   4       13.34       15.00      2.45 o
 -18   2   4      140.65      134.93      3.96 o
 -16   2   4       22.06       22.14      2.26 o
 -14   2   4      598.07      575.14      8.64 o
 -12   2   4      140.08      160.92      3.83 o
 -10   2   4        1.61        2.27      0.98 o
  -8   2   4      317.73      333.93      4.79 o
  -6   2   4      437.46      475.27      5.62 o
  -4   2   4      123.60      117.03      2.07 o
  -2   2   4      642.44      646.54      7.10 o
   0   2   4     1398.88     1397.65     13.45 o
   2   2   4      191.55      188.71      3.90 o
   4   2   4     1512.82     1559.82     13.60 o
   6   2   4      395.63      416.59      5.94 o
   8   2   4      186.32      199.76      3.36 o
  10   2   4      555.31      537.67      6.77 o
  12   2   4      250.59      241.04      4.69 o
  14   2   4       42.13       46.17      2.81 o
  16   2   4       18.02       23.90      2.82 o
  18   2   4       20.24       19.12      2.99 o
  20   2   4       34.24       39.69      3.99 o
  22   2   4       13.43       16.22      5.42 o
 -23   3   4        9.08       13.80      3.71 o
 -21   3   4       41.84       38.89      3.05 o
 -19   3   4       69.90       72.58      4.69 o
 -17   3   4       86.05       84.93      5.18 o
 -15   3   4       91.50       87.17      5.36 o
 -13   3   4      276.16      277.06      8.62 o
 -11   3   4      111.19      120.09      4.80 o
  -9   3   4      142.04      151.61      4.29 o
  -7   3   4       13.24       12.74      1.01 o
  -5   3   4      266.25      283.06      4.31 o
  -3   3   4      214.34      212.57      3.61 o
  -1   3   4      794.32      782.54      6.65 o
   1   3   4      208.48      202.74      3.25 o
   3   3   4      811.69      806.59      8.63 o
   5   3   4      358.72      337.68      5.00 o
   7   3   4      132.95      131.44      2.90 o
   9   3   4      689.95      689.35      9.72 o
  11   3   4       39.92       36.96      2.42 o
  13   3   4      242.66      221.66      6.38 o
  15   3   4       17.71       18.25      2.64 o
  17   3   4       89.12       98.22      4.39 o
  19   3   4       74.54       79.91      4.98 o
  21   3   4        0.73        3.17      3.95 o
 -22   4   4       49.66       55.47      3.97 o
 -20   4   4        7.34       11.54      2.90 o
 -18   4   4       42.59       44.26      2.58 o
 -16   4   4      220.17      218.44      5.36 o
 -14   4   4       40.74       35.09      2.47 o
 -12   4   4      371.52      360.31      7.04 o
 -10   4   4      233.99      221.92      6.24 o
  -8   4   4      468.45      452.24      8.66 o
  -6   4   4      666.24      678.63      8.93 o
  -4   4   4      253.72      253.84      4.58 o
  -2   4   4      411.56      427.53      6.63 o
   0   4   4      152.22      148.38      4.01 o
   2   4   4     1023.91     1039.97     11.33 o
   4   4   4       73.80       67.55      2.48 o
   6   4   4      443.30      428.50      7.57 o
   8   4   4      333.15      327.66      6.41 o
  10   4   4      408.96      399.78      7.38 o
  12   4   4      488.20      458.98     11.45 o
  14   4   4       51.47       44.55      3.55 o
  16   4   4      111.92      115.67      5.90 o
  18   4   4       59.47       69.72      4.64 o
  20   4   4       20.14       22.47      4.27 o
 -21   5   4       41.77       41.18      4.38 o
 -19   5   4       57.89       61.23      4.60 o
 -17   5   4       68.02       72.93      4.41 o
 -15   5   4        6.02        7.53      2.78 o
 -13   5   4      426.70      404.61     10.64 o
 -11   5   4      281.18      266.12      6.39 o
  -9   5   4      375.32      358.03      8.04 o
  -7   5   4      249.61      247.61      6.50 o
  -5   5   4      113.44      110.92      3.31 o
  -3   5   4       45.71       48.26      2.02 o
  -1   5   4       13.17       17.95      1.67 o
   1   5   4      545.20      518.38      7.59 o
   3   5   4       94.09       87.27      3.07 o
   5   5   4      699.23      705.19     11.26 o
   7   5   4      286.07      297.73      8.83 o
   9   5   4      107.30      105.09      4.47 o
  11   5   4      262.49      239.91      8.57 o
  13   5   4      204.49      198.94      7.76 o
  15   5   4        8.70       11.28      3.23 o
  17   5   4       24.57       29.46      4.07 o
  19   5   4       35.93       36.25      4.69 o
 -18   6   4       74.15       69.88      5.07 o
 -16   6   4       28.94       31.24      3.60 o
 -14   6   4       30.73       37.76      3.14 o
 -12   6   4       67.36       74.27      3.86 o
 -10   6   4       56.54       53.99      3.52 o
  -8   6   4      154.83      143.15      5.68 o
  -6   6   4      151.70      136.26      5.39 o
  -4   6   4      232.12      220.53      6.30 o
  -2   6   4      228.43      221.09      6.75 o
   0   6   4       92.65       98.91      4.15 o
   2   6   4      252.09      240.12      7.86 o
   4   6   4       20.18       17.78      2.93 o
   6   6   4      130.64      117.35      5.84 o
   8   6   4      120.09      120.37      5.35 o
  10   6   4       23.05       24.61      3.51 o
  12   6   4      107.72      104.43      5.60 o
  14   6   4      137.86      142.22      6.76 o
  16   6   4       60.89       71.99      5.42 o
 -15   7   4       45.53       56.70      6.09 o
 -13   7   4        6.88        9.41      4.91 o
 -11   7   4        7.08        8.59      4.26 o
  -9   7   4        6.37        7.75      4.44 o
  -7   7   4       10.31       16.35      4.41 o
  -5   7   4       28.43       38.54      3.22 o
  -3   7   4       16.76       16.53      3.63 o
  -1   7   4       51.86       47.15      3.82 o
   1   7   4       54.67       51.63      4.16 o
   3   7   4      136.99      142.07      5.46 o
   5   7   4       73.99       60.28      3.77 o
   7   7   4       17.53       16.14      3.55 o
   9   7   4        6.49        3.78      3.52 o
  11   7   4       59.32       63.39      4.87 o
  13   7   4       63.84       65.88      4.95 o
 -12   8   4       19.17       24.95      5.82 o
 -10   8   4       28.73       36.83      5.08 o
  -8   8   4        3.79        2.40      3.86 o
  -6   8   4        5.28        8.63      4.69 o
  -4   8   4        7.40       20.47      7.11 o
  -2   8   4       19.61       32.12      5.53 o
   0   8   4       19.33       19.19      4.44 o
   2   8   4       23.31       25.50      4.40 o
   4   8   4       50.07       61.16      4.87 o
   6   8   4        6.59        9.91      3.76 o
   8   8   4        0.22        4.13      3.83 o
  10   8   4       15.67       14.03      4.46 o
  -5   9   4        0.37        7.58      8.24 o
  -3   9   4        4.47        7.96      7.96 o
  -1   9   4        9.13        8.05      8.15 o
   1   9   4       11.18       10.14      8.91 o
   3   9   4       25.47       44.73     10.80 o
 -24   0   5        0.93        4.15      5.07 o
 -22   0   5        0.11        5.88      4.30 o
 -20   0   5       24.23       22.47      4.54 o
 -18   0   5      545.27      510.73     18.90 o
 -16   0   5       61.89       70.85      5.56 o
 -14   0   5     1387.22     1315.03     25.66 o
 -12   0   5       63.39       65.87      6.57 o
 -10   0   5      811.15      917.59     10.82 o
  -8   0   5      955.71     1010.88      8.04 o
  -6   0   5     1653.19     1870.63     14.98 o
  -4   0   5      143.36      167.60      2.94 o
  -2   0   5      896.32      994.21     13.45 o
   0   0   5      456.17      405.53      5.72 o
   2   0   5     4713.47     4798.56     43.07 o
   4   0   5       46.91       68.50      1.66 o
   6   0   5      391.34      410.79      6.70 o
   8   0   5       82.45      102.13      3.46 o
  10   0   5      215.53      269.71      6.54 o
  12   0   5      858.13      862.97     13.67 o
  14   0   5     1612.52     1521.87     23.47 o
  16   0   5      490.61      517.37     10.85 o
  18   0   5       13.26       29.58      4.69 o
  20   0   5       39.82       47.01      9.57 o
  22   0   5      106.69      139.51     13.75 o
 -25   1   5        9.80       14.69      7.11 o
 -23   1   5       16.99       17.67      3.51 o
 -21   1   5       43.14       40.56      3.92 o
 -19   1   5      669.56      643.70     11.67 o
 -17   1   5      174.27      153.28      4.79 o
 -15   1   5      788.19      781.01     11.26 o
 -13   1   5      845.62      782.32      8.71 o
 -11   1   5      220.92      238.85      7.57 o
  -9   1   5      921.26      990.84     13.75 o
  -7   1   5     1856.01     2043.40     19.96 o
  -5   1   5     1241.13     1375.94     13.60 o
  -3   1   5     1638.09     1642.14     12.72 o
  -1   1   5     5419.17     5460.97     35.89 o
   1   1   5     4041.36     4297.29     32.46 o
   3   1   5      788.81      787.08      8.11 o
   5   1   5      282.65      349.89      5.17 o
   7   1   5     1066.79     1133.12     11.04 o
   9   1   5      391.26      395.02      5.57 o
  11   1   5      382.35      345.23      5.69 o
  13   1   5      700.38      677.91      9.22 o
  15   1   5     2197.51     2134.93     24.64 o
  17   1   5       31.92       37.37      3.01 o
  19   1   5       11.47        9.01      3.10 o
  21   1   5      186.87      214.83     10.67 o
  23   1   5       35.42       49.93      6.89 o
 -24   2   5        1.13        6.13      3.70 o
 -22   2   5        5.45        9.26      2.86 o
 -20   2   5       31.73       27.15      2.91 o
 -18   2   5      410.82      392.93     10.56 o
 -16   2   5      340.95      319.48      9.32 o
 -14   2   5      611.87      567.16     12.40 o
 -12   2   5     1292.42     1280.08     18.64 o
 -10   2   5     1909.96     1947.25     15.72 o
  -8   2   5      142.03      156.99      2.31 o
  -6   2   5     1849.97     1981.25     13.96 o
  -4   2   5      334.90      378.69      4.33 o
  -2   2   5     1966.33     1985.27     14.91 o
   0   2   5     1111.37     1080.55     10.09 o
   2   2   5     1085.27     1107.68     11.99 o
   4   2   5     1766.94     1854.25     14.98 o
   6   2   5      412.47      432.88      5.26 o
   8   2   5      411.49      421.76      5.49 o
  10   2   5      153.39      158.72      4.09 o
  12   2   5      692.52      671.38      9.41 o
  14   2   5     1583.01     1525.23     18.86 o
  16   2   5      231.99      205.80      5.91 o
  18   2   5        9.89       12.39      3.33 o
  20   2   5       98.59      105.11      6.37 o
  22   2   5       42.19       55.58      5.14 o
 -23   3   5       42.30       51.36      3.83 o
 -21   3   5       50.53       40.06      3.17 o
 -19   3   5      161.58      155.67      5.24 o
 -17   3   5      191.87      182.07      5.03 o
 -15   3   5      386.26      373.44      7.06 o
 -13   3   5      371.27      343.54      6.68 o
 -11   3   5      115.60      127.93      5.09 o
  -9   3   5      771.91      786.79     14.47 o
  -7   3   5      501.13      494.95      7.92 o
  -5   3   5      379.28      404.07      6.43 o
  -3   3   5       50.09       46.43      1.52 o
  -1   3   5      214.59      181.21      2.90 o
   1   3   5      128.25      102.87      2.63 o
   3   3   5     1376.38     1388.59     13.53 o
   5   3   5      120.03      113.09      2.73 o
   7   3   5     1018.96      990.92     11.77 o
   9   3   5        3.01        5.78      1.67 o
  11   3   5       24.19       27.56      2.38 o
  13   3   5     1366.64     1283.23     21.71 o
  15   3   5      504.67      480.04     12.18 o
  17   3   5      236.21      215.26      8.24 o
  19   3   5      105.69       99.71      5.60 o
  21   3   5       23.71       36.76      4.68 o
 -22   4   5       34.86       41.75      3.99 o
 -20   4   5      187.21      183.86      6.26 o
 -18   4   5      133.99      125.47      5.65 o
 -16   4   5      194.92      195.36      7.66 o
 -14   4   5      460.85      458.30     11.85 o
 -12   4   5      284.33      292.09      7.18 o
 -10   4   5        4.67        4.09      2.24 o
  -8   4   5     1325.80     1294.56     14.55 o
  -6   4   5       52.66       54.69      2.30 o
  -4   4   5      157.13      164.30      3.33 o
  -2   4   5       88.51       86.07      2.85 o
   0   4   5      208.34      190.55      3.86 o
   2   4   5      869.32      825.82      9.22 o
   4   4   5      299.96      301.12      6.39 o
   6   4   5      343.93      331.28      7.29 o
   8   4   5      338.46      344.06      7.65 o
  10   4   5       27.72       27.68      2.77 o
  12   4   5      412.16      387.51     10.15 o
  14   4   5      835.13      790.29     15.72 o
  16   4   5      193.92      183.76      7.13 o
  18   4   5        0.56        3.36      3.49 o
  20   4   5       40.10       49.08      5.04 o
 -21   5   5       36.69       41.78      5.30 o
 -19   5   5       63.74       68.94      3.71 o
 -17   5   5      258.15      241.05      6.61 o
 -15   5   5       85.54       95.18      3.51 o
 -13   5   5      187.94      189.81      4.80 o
 -11   5   5      100.59       92.88      4.22 o
  -9   5   5      247.39      240.41      9.06 o
  -7   5   5      167.45      169.33      6.14 o
  -5   5   5      299.40      288.34      6.84 o
  -3   5   5      110.63      110.18      3.67 o
  -1   5   5       65.26       65.01      3.09 o
   1   5   5       12.18       12.07      1.96 o
   3   5   5      406.30      406.01      8.24 o
   5   5   5       67.80       73.54      3.90 o
   7   5   5      224.70      227.88      6.98 o
   9   5   5      176.78      166.64      5.93 o
  11   5   5       63.73       60.65      4.20 o
  13   5   5      691.02      653.95     15.85 o
  15   5   5      122.13      124.70      6.81 o
  17   5   5      118.85      112.97      6.00 o
  19   5   5       34.81       40.57     12.42 o
 -18   6   5      103.17      102.20      5.76 o
 -16   6   5      142.79      146.87      7.40 o
 -14   6   5      156.00      158.09      6.81 o
 -12   6   5       14.66       20.02      4.13 o
 -10   6   5       95.05       89.44      4.65 o
  -8   6   5      372.68      368.63      9.79 o
  -6   6   5       15.40       17.00      2.54 o
  -4   6   5       99.03       96.58      4.22 o
  -2   6   5      117.37      117.16      5.21 o
   0   6   5      126.21      123.92      4.44 o
   2   6   5      300.78      301.00      8.45 o
   4   6   5       27.31       34.99      3.22 o
   6   6   5      114.00      104.43      4.82 o
   8   6   5      113.36      127.35      6.16 o
  10   6   5      407.50      380.61     10.51 o
  12   6   5       68.42       76.64      4.97 o
  14   6   5      287.51      294.41     10.24 o
  16   6   5      159.96      154.94      7.46 o
 -15   7   5       30.23       19.57      4.36 o
 -13   7   5       67.68       80.27      8.15 o
 -11   7   5       33.91       40.18      5.49 o
  -9   7   5      110.23      121.84      7.57 o
  -7   7   5       49.41       48.18      4.83 o
  -5   7   5       43.40       46.29      4.25 o
  -3   7   5        0.42        3.18      2.70 o
  -1   7   5       30.60       26.99      3.82 o
   1   7   5        4.57        9.23      3.29 o
   3   7   5       90.30      101.75      4.76 o
   5   7   5       66.65       69.67      4.79 o
   7   7   5       72.71       74.22      4.84 o
   9   7   5      155.46      139.46      7.32 o
  11   7   5       73.62       62.35      5.20 o
  13   7   5       95.72      100.92      5.89 o
 -12   8   5       90.91      123.78     13.37 o
 -10   8   5       44.72       61.72      6.14 o
  -8   8   5       19.69       24.53      5.53 o
  -6   8   5       56.89       54.42      5.62 o
  -4   8   5        2.05        0.71      4.38 o
  -2   8   5       11.64       15.67      4.38 o
   0   8   5       30.22       43.52      4.80 o
   2   8   5       39.29       52.91      4.75 o
   4   8   5       50.18       56.30      5.00 o
   6   8   5       50.60       48.82      6.11 o
   8   8   5       72.13       65.60      5.09 o
  10   8   5       74.14       63.05      6.77 o
   1   9   5       44.67       55.06     11.65 o
 -24   0   6       91.19      109.59      7.43 o
 -22   0   6       73.25       76.29      6.84 o
 -20   0   6       25.21       19.57      4.41 o
 -18   0   6      579.73      577.69     17.23 o
 -16   0   6     2048.53     1914.13     28.29 o
 -14   0   6     1066.72     1033.68     17.84 o
 -12   0   6       20.20       17.74      2.72 o
 -10   0   6      244.30      240.09      8.93 o
  -8   0   6        1.18        2.46      1.37 o
  -6   0   6     2093.42     2255.28     21.71 o
  -4   0   6        0.02        3.64      1.05 o
  -2   0   6        1.99        0.83      0.90 o
   0   0   6       38.11       57.90      2.59 o
   2   0   6       30.28       36.65      3.23 o
   4   0   6    10700.37    11354.85     97.68 o
   6   0   6       52.71       74.10      2.18 o
   8   0   6      310.30      278.36      5.68 o
  10   0   6     1347.44     1365.92     20.04 o
  12   0   6     2666.12     2518.13     31.36 o
  14   0   6       94.31       93.53      4.74 o
  16   0   6      110.53      125.26      5.05 o
  18   0   6      325.95      327.73     18.29 o
  20   0   6      108.91      125.29     13.27 o
 -23   1   6      132.60      165.01      8.48 o
 -21   1   6      105.59       92.24      5.02 o
 -19   1   6      170.41      170.31      6.59 o
 -17   1   6      827.78      794.39     14.91 o
 -15   1   6     2901.51     2713.04     31.22 o
 -13   1   6       13.22       18.06      1.96 o
 -11   1   6       10.42        8.69      1.11 o
  -9   1   6      363.37      400.07      4.57 o
  -7   1   6      621.28      701.34      8.75 o
  -5   1   6     1222.37     1424.27     12.94 o
  -3   1   6      350.70      394.53      4.43 o
  -1   1   6      324.95      322.89      4.20 o
   1   1   6     1482.92     1559.96     12.80 o
   3   1   6     6660.34     6979.26     49.13 o
   5   1   6     1147.36     1252.81     12.80 o
   7   1   6      711.14      734.50      8.78 o
   9   1   6      239.61      279.51      4.10 o
  11   1   6     2520.90     2366.78     18.57 o
  13   1   6      637.45      642.05      8.79 o
  15   1   6      420.79      408.73      8.04 o
  17   1   6      291.35      263.75      8.06 o
  19   1   6       76.55       76.66      4.92 o
  21   1   6        7.65        8.28      5.26 o
 -24   2   6      136.91      152.61      6.68 o
 -22   2   6      166.34      172.42      6.36 o
 -20   2   6        9.45        6.55      2.45 o
 -18   2   6      554.03      522.59     10.30 o
 -16   2   6     1639.11     1542.20     19.74 o
 -14   2   6     1584.10     1479.90     18.28 o
 -12   2   6       90.75       65.89      3.78 o
 -10   2   6      452.21      465.27      8.43 o
  -8   2   6      157.93      164.12      2.89 o
  -6   2   6      137.50      169.55      2.63 o
  -4   2   6      932.06     1014.24      8.85 o
  -2   2   6      477.81      501.97      5.84 o
   0   2   6     1180.92     1212.30     11.55 o
   2   2   6     1206.90     1242.36     11.55 o
   4   2   6     1579.98     1722.79     13.67 o
   6   2   6     2015.47     2093.62     16.45 o
   8   2   6       61.44       82.49      3.18 o
  10   2   6      617.57      594.40      9.24 o
  12   2   6     1858.91     1799.49     25.89 o
  14   2   6      440.03      433.03     10.99 o
  16   2   6       23.52       26.81      3.26 o
  18   2   6        8.57        7.19      3.33 o
  20   2   6       27.32       35.43      4.73 o
  22   2   6       99.75      107.26      6.52 o
 -23   3   6       61.76       69.41      4.71 o
 -21   3   6       49.93       50.27      3.68 o
 -19   3   6       70.54       73.70      4.29 o
 -17   3   6      828.37      778.81     15.20 o
 -15   3   6     1007.15      950.63     16.45 o
 -13   3   6      358.23      366.10      9.19 o
 -11   3   6      242.83      238.62      5.52 o
  -9   3   6       12.20       15.25      1.58 o
  -7   3   6      563.82      601.12      7.92 o
  -5   3   6      406.80      427.32      5.75 o
  -3   3   6      724.55      738.17      7.89 o
  -1   3   6      814.08      790.15     10.02 o
   1   3   6      242.67      275.80      5.62 o
   3   3   6      704.05      742.84     10.82 o
   5   3   6     1363.35     1432.89     17.33 o
   7   3   6      341.71      331.55      7.31 o
   9   3   6      312.34      333.33      7.03 o
  11   3   6     1046.64     1019.21     14.77 o
  13   3   6     1027.93      983.90     17.11 o
  15   3   6       47.83       55.36      3.94 o
  17   3   6       24.66       20.50      3.85 o
  19   3   6       34.55       48.92      4.28 o
  21   3   6       12.65       20.51      7.03 o
 -22   4   6       82.38       90.21      4.84 o
 -20   4   6       15.75       18.27      3.03 o
 -18   4   6      265.75      272.35      7.52 o
 -16   4   6      829.23      814.35     13.82 o
 -14   4   6      387.48      379.77      8.14 o
 -12   4   6      138.26      129.04      4.76 o
 -10   4   6      165.48      170.78      5.99 o
  -8   4   6       11.40        9.94      1.52 o
  -6   4   6      309.84      299.02      5.74 o
  -4   4   6     1387.40     1369.43     16.60 o
  -2   4   6      114.67      113.40      3.55 o
   0   4   6      211.35      201.64      5.17 o
   2   4   6      539.53      537.34      8.50 o
   4   4   6      550.14      589.06      8.81 o
   6   4   6      589.62      586.52      8.97 o
   8   4   6        6.17        4.51      2.49 o
  10   4   6      671.71      635.42     12.70 o
  12   4   6      597.91      583.27     14.51 o
  14   4   6      430.57      411.52     11.80 o
  16   4   6       69.71       71.61      4.67 o
  18   4   6       27.92       24.91      3.92 o
  20   4   6       23.78       34.54      4.65 o
 -21   5   6        4.92       12.01      4.53 o
 -19   5   6       20.50       28.16      3.82 o
 -17   5   6      627.19      636.13     15.61 o
 -15   5   6      149.97      147.92      6.27 o
 -13   5   6      439.63      441.95     10.81 o
 -11   5   6      452.22      428.99      8.59 o
  -9   5   6      139.99      125.40      6.82 o
  -7   5   6      157.23      146.32      5.59 o
  -5   5   6      244.54      247.05      7.23 o
  -3   5   6      487.34      484.15      9.29 o
  -1   5   6      408.86      420.07      9.00 o
   1   5   6      569.93      575.81      9.43 o
   3   5   6        2.01        6.25      1.98 o
   5   5   6     1119.07     1147.97     17.11 o
   7   5   6       11.85       15.96      2.72 o
   9   5   6       14.59       16.65      2.48 o
  11   5   6      603.47      589.68     13.31 o
  13   5   6      448.37      431.99     11.64 o
  15   5   6      118.31      115.34      6.30 o
  17   5   6       82.56       88.94      5.87 o
 -18   6   6       69.26       74.72      5.52 o
 -16   6   6      371.12      365.66     12.02 o
 -14   6   6      162.68      162.20      7.47 o
 -12   6   6      123.63      121.10      6.37 o
 -10   6   6       25.50       25.24      3.39 o
  -8   6   6      152.79      164.13      7.75 o
  -6   6   6       36.82       46.32      4.41 o
  -4   6   6      179.06      173.01      6.23 o
  -2   6   6       42.18       42.65      3.23 o
   0   6   6      147.25      152.67      4.87 o
   2   6   6       96.02       85.03      4.72 o
   4   6   6      207.49      185.94      6.82 o
   6   6   6       86.71       88.45      4.60 o
   8   6   6       21.88       38.91      3.73 o
  10   6   6      312.78      328.25     11.09 o
  12   6   6      250.01      261.81     10.00 o
  14   6   6       89.48       72.95      5.68 o
  16   6   6       90.79       84.64     12.13 o
 -15   7   6      168.92      179.55     11.21 o
 -13   7   6      133.50      130.84      7.12 o
 -11   7   6       41.11       50.55      4.61 o
  -9   7   6      102.12      100.73      5.54 o
  -7   7   6        5.11        8.74      3.37 o
  -5   7   6       51.33       61.76      4.26 o
  -3   7   6      124.75      133.22      6.95 o
  -1   7   6       14.74       18.35      3.92 o
   1   7   6       56.34       51.35      4.92 o
   3   7   6      111.68      108.13      5.28 o
   5   7   6       50.04       52.95      4.73 o
   7   7   6       43.39       42.58      4.68 o
   9   7   6       57.16       47.69      4.67 o
  11   7   6      181.53      186.38      8.01 o
  13   7   6       93.95       81.51     10.52 o
 -10   8   6       10.00       13.17      5.80 o
  -8   8   6       57.46       79.90      7.88 o
  -6   8   6        5.25        6.10      4.92 o
  -4   8   6       89.88      107.44      7.20 o
  -2   8   6       20.47       16.39      4.87 o
   0   8   6        0.80        5.83      5.01 o
   2   8   6      111.56      111.79      6.44 o
   4   8   6       31.81       38.07      5.03 o
   6   8   6       28.19       28.87      5.42 o
   8   8   6        1.94        5.60      4.52 o
 -24   0   7       50.41       42.74      6.58 o
 -22   0   7      111.64      107.98      8.02 o
 -20   0   7        5.91        6.47      3.73 o
 -18   0   7       72.94       72.09      6.04 o
 -16   0   7      403.79      371.59     10.83 o
 -14   0   7      939.25      862.53     17.55 o
 -12   0   7        4.14        1.08      1.81 o
 -10   0   7      347.00      298.77      6.25 o
  -8   0   7     1708.39     1796.71     22.15 o
  -6   0   7     3222.10     3536.17     38.68 o
  -4   0   7     1401.12     1604.71     19.60 o
  -2   0   7      384.85      444.21      7.78 o
   0   0   7       12.46       14.72      1.23 o
   2   0   7       86.93       88.82      3.54 o
   4   0   7       32.44       53.90      2.74 o
   6   0   7      109.62       95.39      3.41 o
   8   0   7      200.02      190.84      5.72 o
  10   0   7        8.19       12.06      2.51 o
  12   0   7     1423.60     1432.16     18.94 o
  14   0   7      250.90      255.17      6.76 o
  16   0   7       12.35       11.95      4.34 o
 -23   1   7       11.30       14.35      3.49 o
 -21   1   7      162.33      154.97      6.41 o
 -19   1   7      135.99      132.44      5.13 o
 -17   1   7       77.10       67.27      3.63 o
 -15   1   7      687.60      657.47     11.91 o
 -13   1   7      681.51      645.63     10.29 o
 -11   1   7       84.27       75.29      2.78 o
  -9   1   7      344.52      319.75      5.17 o
  -7   1   7     5765.50     6151.61     40.00 o
  -5   1   7     1393.50     1584.38     13.24 o
  -3   1   7      267.56      274.13      3.90 o
  -1   1   7      155.20      142.91      3.38 o
   1   1   7        2.62        2.90      1.07 o
   3   1   7      332.44      344.16      4.15 o
   5   1   7       38.17       42.80      1.66 o
   7   1   7      112.12      109.83      3.01 o
   9   1   7      570.37      555.83      6.84 o
  11   1   7     1147.00     1141.46     16.89 o
  13   1   7      628.23      599.21     10.81 o
  15   1   7       10.06       13.89      2.85 o
  17   1   7       61.47       66.57      4.59 o
  19   1   7      107.77      111.03      5.98 o
 -24   2   7       47.16       45.05      6.66 o
 -22   2   7       25.90       28.37      3.42 o
 -20   2   7      104.58       94.60      4.74 o
 -18   2   7       73.74       70.04      3.66 o
 -16   2   7      227.21      221.32      6.47 o
 -14   2   7      597.30      553.18     12.05 o
 -12   2   7      139.41      135.70      4.54 o
 -10   2   7       28.39       31.45      1.95 o
  -8   2   7      462.59      477.20      6.57 o
  -6   2   7     5527.78     5905.87     40.36 o
  -4   2   7       62.79       82.98      2.40 o
  -2   2   7        8.44       14.80      1.19 o
   0   2   7       49.11       59.97      1.95 o
   2   2   7      230.44      235.30      4.65 o
   4   2   7      505.33      495.01      8.24 o
   6   2   7       14.49       16.22      1.88 o
   8   2   7       62.12       64.84      3.30 o
  10   2   7       58.59       67.55      2.70 o
  12   2   7      744.22      728.82     11.70 o
  14   2   7      291.15      280.16      7.29 o
  16   2   7        1.27        2.71      2.70 o
  18   2   7        4.68        4.04      3.23 o
  20   2   7      106.13      116.22      6.92 o
 -23   3   7       10.07        9.75      5.12 o
 -21   3   7       22.58       23.44      3.20 o
 -19   3   7       90.19       85.64      4.35 o
 -17   3   7       76.24       84.23      4.17 o
 -15   3   7      365.78      345.63      8.67 o
 -13   3   7      379.14      371.99      8.57 o
 -11   3   7       28.26       29.36      2.25 o
  -9   3   7      114.85      108.86      3.58 o
  -7   3   7     1245.33     1316.28     12.72 o
  -5   3   7     1623.53     1699.98     15.51 o
  -3   3   7      119.16      130.54      3.79 o
  -1   3   7      118.49      137.64      4.09 o
   1   3   7       23.85       18.76      1.87 o
   3   3   7       52.60       57.01      2.45 o
   5   3   7       59.61       52.24      2.56 o
   7   3   7      107.00      104.84      3.73 o
   9   3   7       50.57       37.74      2.33 o
  11   3   7      491.88      461.92     10.65 o
  13   3   7      387.10      383.00      9.96 o
  15   3   7       68.27       67.48      4.52 o
  17   3   7        5.29        2.98      4.06 o
  19   3   7       38.46       39.13      4.65 o
 -22   4   7        8.79       19.30      4.40 o
 -20   4   7       48.62       42.42      3.60 o
 -18   4   7       88.48       92.95      4.57 o
 -16   4   7      139.25      137.97      5.46 o
 -14   4   7      297.32      292.89      7.71 o
 -12   4   7      219.05      222.23      6.38 o
 -10   4   7       47.25       43.30      2.90 o
  -8   4   7      503.44      528.50     11.67 o
  -6   4   7      813.85      815.15     14.33 o
  -4   4   7      441.62      442.45      8.08 o
  -2   4   7      157.46      158.47      4.04 o
   0   4   7      489.11      496.12      8.38 o
   2   4   7      157.40      153.05      4.80 o
   4   4   7       67.88       69.81      3.02 o
   6   4   7      238.24      224.07      5.74 o
   8   4   7      142.00      132.15      5.33 o
  10   4   7       71.85       72.22      3.81 o
  12   4   7      508.51      485.65     11.51 o
  14   4   7      198.89      216.08      8.20 o
  16   4   7      141.35      136.11      6.38 o
  18   4   7       75.70       89.70      5.63 o
 -19   5   7      179.45      181.17      7.22 o
 -17   5   7       32.57       34.38      3.34 o
 -15   5   7      241.72      248.99      8.29 o
 -13   5   7      130.38      138.29      5.70 o
 -11   5   7      517.37      503.73     14.54 o
  -9   5   7      960.55      935.28     19.96 o
  -7   5   7       57.51       56.41      3.91 o
  -5   5   7      986.46      988.28     16.23 o
  -3   5   7       61.50       53.69      2.91 o
  -1   5   7       28.20       30.22      2.44 o
   1   5   7      344.93      345.29      7.04 o
   3   5   7      165.14      174.29      5.24 o
   5   5   7      354.24      360.32      8.81 o
   7   5   7      327.34      329.76      8.53 o
   9   5   7      192.83      190.70      6.87 o
  11   5   7       37.49       37.89      4.10 o
  13   5   7      230.98      219.56      9.03 o
  15   5   7       91.28       92.66      5.82 o
  17   5   7        4.22        5.73      4.29 o
 -18   6   7       63.39       73.16      9.48 o
 -16   6   7       41.32       46.02      4.99 o
 -14   6   7      179.69      181.14      8.39 o
 -12   6   7      124.74      124.69      6.53 o
 -10   6   7       19.67       22.23      3.29 o
  -8   6   7      279.65      270.58      9.94 o
  -6   6   7       88.12       90.05      5.36 o
  -4   6   7      281.07      279.10     10.25 o
  -2   6   7       12.23       14.99      2.90 o
   0   6   7        2.93        6.19      2.14 o
   2   6   7      137.60      118.03      5.22 o
   4   6   7       65.46       62.01      4.44 o
   6   6   7        2.57        4.02      2.92 o
   8   6   7       22.70       25.08      3.37 o
  10   6   7       93.23       94.13      5.27 o
  12   6   7       55.93       56.95      4.84 o
  14   6   7      103.57      110.14      6.02 o
 -15   7   7       79.99       80.27      9.38 o
 -13   7   7      159.55      168.16      8.39 o
 -11   7   7        9.99       10.42      4.04 o
  -9   7   7       32.76       31.53      4.19 o
  -7   7   7      106.56      117.37      6.76 o
  -5   7   7      131.26      140.80      6.81 o
  -3   7   7       52.03       50.30      4.08 o
  -1   7   7        3.82        4.79      3.44 o
   1   7   7       45.60       57.93      4.58 o
   3   7   7       17.53       16.32      3.36 o
   5   7   7       37.49       29.75      3.83 o
   7   7   7        0.56        3.29      3.69 o
   9   7   7      114.90      117.18      6.25 o
  11   7   7        6.94       12.74      4.42 o
 -10   8   7       25.29       21.98      7.96 o
  -8   8   7        9.90       13.90      4.52 o
  -6   8   7       71.54       79.04      6.32 o
  -4   8   7       51.04       56.24      6.49 o
  -2   8   7       37.66       37.96      6.02 o
   0   8   7       24.24       32.16      4.96 o
   2   8   7        3.14        7.22      4.32 o
   4   8   7        6.69        7.08      4.56 o
   6   8   7       31.33       20.94      6.44 o
 -24   0   8       37.66       47.67     11.37 o
 -22   0   8        0.52        1.09      4.50 o
 -20   0   8        3.25        1.22      4.01 o
 -18   0   8      171.65      165.25      9.98 o
 -16   0   8      240.68      228.87      8.76 o
 -14   0   8      195.63      213.33      8.06 o
 -12   0   8      105.27       94.72      4.70 o
 -10   0   8      148.99      141.82      4.70 o
  -8   0   8      237.83      246.76      5.74 o
  -6   0   8       45.25       65.93      2.80 o
  -4   0   8      508.69      523.82      9.21 o
  -2   0   8       80.03       75.66      3.22 o
   0   0   8      236.99      270.13      5.41 o
   2   0   8     1102.41     1214.65     16.74 o
   4   0   8      122.56      129.91      3.95 o
   6   0   8       17.34       17.11      2.19 o
   8   0   8      214.99      223.77      5.98 o
  10   0   8        0.07        1.53      2.33 o
  12   0   8      194.49      177.95      6.57 o
  14   0   8      722.55      666.40     20.01 o
  16   0   8       29.28       43.45      5.70 o
 -23   1   8      108.33      133.06      6.09 o
 -21   1   8      105.24       86.78      5.28 o
 -19   1   8      146.67      145.04      5.30 o
 -17   1   8      266.27      249.50      7.05 o
 -15   1   8      869.15      814.13     13.75 o
 -13   1   8      474.95      434.52      8.13 o
 -11   1   8      622.80      577.55      9.11 o
  -9   1   8      152.99      151.16      3.50 o
  -7   1   8        9.52       18.57      1.43 o
  -5   1   8      431.67      431.55      5.74 o
  -3   1   8     2617.82     2634.09     21.20 o
  -1   1   8     1248.88     1287.17     12.87 o
   1   1   8     1148.78     1173.26     11.99 o
   3   1   8      634.33      666.13      8.51 o
   5   1   8       94.29       94.91      2.70 o
   7   1   8      172.86      192.04      4.92 o
   9   1   8      596.45      601.14      9.89 o
  11   1   8      127.24      136.62      4.51 o
  13   1   8        9.81       15.12      2.33 o
  15   1   8      661.54      672.51     14.50 o
  17   1   8        0.65        0.47      8.15 o
  19   1   8       55.51       68.90      7.96 o
 -22   2   8        3.83       14.86      3.25 o
 -20   2   8        1.49        5.92      2.78 o
 -18   2   8      103.56      112.82      4.89 o
 -16   2   8      383.67      371.17      9.05 o
 -14   2   8      325.53      304.07      7.63 o
 -12   2   8      491.30      453.31      8.96 o
 -10   2   8      369.44      370.57      7.08 o
  -8   2   8      142.30      167.23      3.45 o
  -6   2   8       91.96       86.39      2.78 o
  -4   2   8       97.74      106.11      3.18 o
  -2   2   8      868.80      822.75      9.58 o
   0   2   8      258.58      256.80      5.60 o
   2   2   8      469.22      444.85      7.85 o
   4   2   8      618.60      658.05     10.19 o
   6   2   8      482.78      512.20      8.71 o
   8   2   8      112.68      117.33      4.22 o
  10   2   8      502.72      472.91      8.62 o
  12   2   8      236.95      218.87      6.74 o
  14   2   8      103.45      100.43      4.38 o
  16   2   8      193.73      200.83      7.32 o
  18   2   8       61.00       60.88      4.28 o
  20   2   8       27.71       32.32      5.85 o
 -21   3   8       34.58       42.99      3.63 o
 -19   3   8        0.97        4.57      2.75 o
 -17   3   8      300.34      300.85      8.06 o
 -15   3   8      571.07      565.36     11.59 o
 -13   3   8       70.02       71.14      3.52 o
 -11   3   8       65.71       58.01      3.50 o
  -9   3   8      143.32      140.83      5.01 o
  -7   3   8       96.13       95.31      3.04 o
  -5   3   8        0.72        0.79      1.33 o
  -3   3   8      428.27      402.71      7.11 o
  -1   3   8       20.15       19.33      1.77 o
   1   3   8      156.27      154.09      4.36 o
   3   3   8      134.62      124.68      4.25 o
   5   3   8      104.13      106.14      3.80 o
   7   3   8       72.89       65.35      2.89 o
   9   3   8      422.60      405.62      9.32 o
  11   3   8        6.75        7.27      2.49 o
  13   3   8      140.70      122.51      5.32 o
  15   3   8       58.82       61.93      4.55 o
  17   3   8      212.44      203.45      8.21 o
  19   3   8       36.95       46.17      8.45 o
 -20   4   8       29.51       40.22      3.71 o
 -18   4   8       54.18       54.48      3.99 o
 -16   4   8      175.85      188.32      7.25 o
 -14   4   8      156.66      152.30      6.30 o
 -12   4   8       91.93       92.14      4.27 o
 -10   4   8       48.83       44.60      2.92 o
  -8   4   8      338.16      324.93     10.58 o
  -6   4   8      100.66      104.08      4.19 o
  -4   4   8      106.93       94.45      3.58 o
  -2   4   8      115.56      110.24      3.87 o
   0   4   8      182.09      171.43      4.51 o
   2   4   8       30.61       23.52      2.03 o
   4   4   8      125.45      117.95      4.12 o
   6   4   8      102.99       83.30      3.70 o
   8   4   8      164.04      161.78      5.74 o
  10   4   8      111.85      105.72      4.73 o
  12   4   8       64.19       58.03      3.98 o
  14   4   8       66.27       58.65      4.58 o
  16   4   8      220.88      223.98      8.71 o
  18   4   8        8.81       21.20      4.96 o
 -19   5   8       49.20       56.69      4.82 o
 -17   5   8      190.87      201.86      7.32 o
 -15   5   8       44.76       42.13      4.15 o
 -13   5   8       44.53       47.18      3.98 o
 -11   5   8       77.80       81.37      5.03 o
  -9   5   8       50.04       48.73      3.93 o
  -7   5   8      117.14      123.81      6.36 o
  -5   5   8      162.99      159.02      7.03 o
  -3   5   8        8.12        8.82      2.03 o
  -1   5   8      218.10      203.81      5.53 o
   1   5   8      104.48      105.70      4.09 o
   3   5   8       75.72       65.09      3.33 o
   5   5   8       33.10       32.15      2.96 o
   7   5   8      147.66      156.11      5.92 o
   9   5   8      117.60      105.96      5.33 o
  11   5   8       76.63       74.65      5.02 o
  13   5   8      180.91      166.46      7.45 o
  15   5   8       47.00       46.21      4.97 o
 -16   6   8       44.71       46.07      4.90 o
 -14   6   8       44.19       42.16      4.72 o
 -12   6   8       14.19       17.77      3.60 o
 -10   6   8        9.51       12.56      3.92 o
  -8   6   8      127.25      121.85      6.49 o
  -6   6   8        6.40        6.66      2.97 o
  -4   6   8       42.57       48.51      3.33 o
  -2   6   8       18.34       17.27      3.06 o
   0   6   8       95.92       90.15      3.94 o
   2   6   8       35.98       34.46      3.35 o
   4   6   8       11.00        6.78      3.04 o
   6   6   8       18.15       29.43      3.29 o
   8   6   8       65.62       51.80      3.99 o
  10   6   8       62.70       67.09      4.48 o
  12   6   8        4.88       11.28      4.34 o
  14   6   8      160.78      156.37     16.49 o
 -13   7   8       19.25       20.18      4.58 o
 -11   7   8       45.41       66.40      5.37 o
  -9   7   8       89.46       99.98      5.79 o
  -7   7   8        5.74        8.38      3.92 o
  -5   7   8       26.70       35.27      4.10 o
  -3   7   8       26.42       26.64      3.80 o
  -1   7   8       54.99       67.58      5.37 o
   1   7   8        1.93        3.32      3.36 o
   3   7   8        3.22        2.47      3.61 o
   5   7   8        4.67        8.77      3.48 o
   7   7   8       87.81       97.28      6.45 o
   9   7   8       42.77       46.31      4.57 o
  -8   8   8        6.89        3.82      5.55 o
  -6   8   8       19.59       26.76      5.76 o
  -4   8   8       48.86       52.32      6.40 o
  -2   8   8        9.67        7.45      5.10 o
   0   8   8       25.67       33.78      4.80 o
   2   8   8       10.77       16.88      4.85 o
   4   8   8        6.83       10.15      5.93 o
 -22   0   9       59.36       71.59      6.09 o
 -20   0   9       18.85       23.86      5.03 o
 -18   0   9       94.04      100.26      7.33 o
 -16   0   9        4.21       11.41      2.71 o
 -14   0   9      455.51      451.46     12.20 o
 -12   0   9      229.13      192.02      7.52 o
 -10   0   9      677.35      632.86     11.23 o
  -8   0   9      206.22      199.16      5.35 o
  -6   0   9        3.08        3.69      1.58 o
  -4   0   9       17.94       24.05      2.11 o
  -2   0   9      156.69      148.98      4.44 o
   0   0   9      585.84      642.60     13.55 o
   2   0   9      697.14      757.02     14.69 o
   4   0   9      299.54      340.25      9.70 o
   6   0   9      169.99      150.23      6.40 o
   8   0   9      199.66      205.48      7.89 o
  10   0   9      267.07      264.00     12.13 o
  12   0   9        0.16        4.39      3.93 o
  14   0   9        4.52       10.87      4.66 o
  16   0   9        0.96        0.58      4.98 o
 -23   1   9        4.12        8.79      3.65 o
 -21   1   9       31.88       45.42      3.96 o
 -19   1   9       17.71       19.32      2.80 o
 -17   1   9      281.28      255.06      7.32 o
 -15   1   9      480.52      483.89     10.32 o
 -13   1   9      301.76      274.32      6.27 o
 -11   1   9       16.11       14.60      1.84 o
  -9   1   9      660.83      646.23      8.53 o
  -7   1   9      144.99      145.57      3.37 o
  -5   1   9       69.93       78.44      2.62 o
  -3   1   9       85.67       78.88      2.74 o
  -1   1   9      151.82      131.28      3.29 o
   1   1   9     2600.74     2711.00     23.18 o
   3   1   9      517.60      554.25      7.56 o
   5   1   9      177.04      168.71      4.65 o
   7   1   9      245.45      225.98      5.24 o
   9   1   9      109.02       91.63      4.18 o
  11   1   9       46.51       51.40      3.06 o
  13   1   9       55.94       54.18      3.43 o
  15   1   9      124.95      110.90      6.95 o
  17   1   9       38.60       40.80      6.33 o
  19   1   9      208.70      199.40     14.59 o
 -22   2   9        3.02        3.33      3.79 o
 -20   2   9       39.63       42.82      3.40 o
 -18   2   9       38.81       44.29      3.21 o
 -16   2   9       74.69       71.06      3.70 o
 -14   2   9      762.83      726.11     12.97 o
 -12   2   9       80.20       78.75      3.57 o
 -10   2   9      450.38      429.23      8.43 o
  -8   2   9      110.80      107.82      3.05 o
  -6   2   9      213.89      210.98      4.46 o
  -4   2   9       54.08       57.87      2.47 o
  -2   2   9      184.09      171.43      4.28 o
   0   2   9      896.02      944.41     13.38 o
   2   2   9       79.60       78.92      3.06 o
   4   2   9      260.61      261.16      5.90 o
   6   2   9      123.32      116.12      4.01 o
   8   2   9      152.54      138.59      4.84 o
  10   2   9      133.65      123.62      4.37 o
  12   2   9       77.93       80.55      3.62 o
  14   2   9       15.25       14.88      3.14 o
  16   2   9        6.99        6.96      3.78 o
  18   2   9       48.58       48.09      5.19 o
 -21   3   9       99.86      111.16      5.40 o
 -19   3   9       10.90       12.66      3.23 o
 -17   3   9       34.47       30.28      3.28 o
 -15   3   9      127.04      125.94      5.26 o
 -13   3   9      319.86      312.09      9.27 o
 -11   3   9      148.87      141.23      5.63 o
  -9   3   9      628.70      595.41     12.51 o
  -7   3   9      115.15      119.33      4.27 o
  -5   3   9      183.17      168.07      4.94 o
  -3   3   9      440.14      434.83      7.19 o
  -1   3   9      321.44      320.61      6.76 o
   1   3   9      245.04      258.95      5.93 o
   3   3   9      142.76      141.58      4.55 o
   5   3   9       25.88       28.15      2.34 o
   7   3   9      134.87      128.46      4.44 o
   9   3   9      119.56      106.49      4.19 o
  11   3   9      212.15      198.05      6.65 o
  13   3   9       21.71       21.95      3.52 o
  15   3   9       22.63       25.47      4.28 o
  17   3   9       57.02       56.75      4.77 o
 -20   4   9       70.53       81.28      4.52 o
 -18   4   9       51.06       50.47      4.01 o
 -16   4   9       25.02       30.58      3.40 o
 -14   4   9      124.82      124.26      5.32 o
 -12   4   9       44.19       43.46      3.73 o
 -10   4   9       54.65       51.72      3.95 o
  -8   4   9      194.08      178.81      7.32 o
  -6   4   9      176.21      181.67      6.61 o
  -4   4   9       15.78       19.78      1.91 o
  -2   4   9        0.35        1.87      1.93 o
   0   4   9      179.48      182.19      5.13 o
   2   4   9      112.24      105.27      3.99 o
   4   4   9      123.15      120.09      4.43 o
   6   4   9       53.95       60.03      3.09 o
   8   4   9      188.37      152.77      5.60 o
  10   4   9        8.73        8.03      2.82 o
  12   4   9       43.54       45.94      3.99 o
  14   4   9       14.71       21.96      4.26 o
  16   4   9        0.44        4.83      4.12 o
 -19   5   9        1.45        7.49      7.58 o
 -17   5   9        4.63        9.34      4.15 o
 -15   5   9       29.11       27.63      4.32 o
 -13   5   9      107.06      114.57      6.35 o
 -11   5   9       54.15       55.52      4.99 o
  -9   5   9      116.55      114.59      5.77 o
  -7   5   9      273.66      263.36     10.14 o
  -5   5   9       63.15       65.10      4.21 o
  -3   5   9       30.75       27.42      2.48 o
  -1   5   9       84.38       81.71      3.55 o
   1   5   9       20.49       23.78      2.31 o
   3   5   9      343.11      347.27      7.84 o
   5   5   9      161.07      156.34      5.90 o
   7   5   9      287.17      270.23      8.08 o
   9   5   9      180.89      162.68      6.22 o
  11   5   9       18.12       16.75      3.70 o
  13   5   9       43.81       51.34      5.20 o
  15   5   9       33.29       33.43      6.43 o
 -16   6   9        7.72       15.44      6.82 o
 -14   6   9       98.36      101.15      6.57 o
 -12   6   9       33.29       38.17      4.71 o
 -10   6   9       60.07       76.74      5.06 o
  -8   6   9       64.76       66.02      4.35 o
  -6   6   9        4.57        5.76      3.10 o
  -4   6   9       29.12       20.97      3.77 o
  -2   6   9       90.32       87.30      4.61 o
   0   6   9       26.66       27.38      3.46 o
   2   6   9       76.94       74.08      4.22 o
   4   6   9       28.77       39.72      3.39 o
   6   6   9       52.60       51.78      3.83 o
   8   6   9      113.87      110.27      5.44 o
  10   6   9       13.45       13.86      3.71 o
  12   6   9       41.67       42.12      4.61 o
 -13   7   9      126.50      127.47     12.03 o
 -11   7   9       33.11       41.32      5.19 o
  -9   7   9        4.15        7.97      4.28 o
  -7   7   9       18.22       28.03      5.82 o
  -5   7   9       79.22       85.46      5.29 o
  -3   7   9        2.80        8.11      3.95 o
  -1   7   9       72.49       82.49      5.52 o
   1   7   9        2.41        5.19      4.29 o
   3   7   9       10.72       11.88      4.17 o
   5   7   9       39.13       32.92      4.29 o
   7   7   9       71.50       62.04      4.91 o
   9   7   9       20.61       36.68      8.91 o
  -6   8   9       16.94       24.26      8.63 o
  -4   8   9       14.03        4.36      7.20 o
  -2   8   9        7.32       12.70      7.67 o
   0   8   9       32.31       34.21      8.43 o
   2   8   9       25.66       36.68     11.18 o
 -22   0  10       57.73       62.00      6.85 o
 -20   0  10       99.56       97.94      7.65 o
 -18   0  10      335.26      318.37     12.86 o
 -16   0  10       38.49       43.26      4.02 o
 -14   0  10       15.24       17.93      2.85 o
 -12   0  10     2063.73     1921.51     30.20 o
 -10   0  10       24.00       22.18      2.50 o
  -8   0  10      434.70      383.25      8.89 o
  -6   0  10      584.24      566.53     12.51 o
  -4   0  10      134.33      154.13      6.26 o
  -2   0  10       65.36       82.03      4.36 o
   0   0  10        6.31       11.65      2.37 o
   2   0  10        1.06        0.85      1.87 o
   4   0  10      130.36      102.51      5.31 o
   6   0  10      297.73      254.02      8.52 o
   8   0  10      235.94      191.47     10.26 o
  10   0  10      695.53      653.98     20.30 o
  12   0  10       90.44       90.80      7.05 o
  14   0  10        0.64        2.85      4.76 o
  16   0  10       86.81       90.05      8.13 o
 -23   1  10       43.44       42.66      7.84 o
 -21   1  10       19.86       18.26      3.74 o
 -19   1  10        2.37        3.55      2.70 o
 -17   1  10       75.53       67.09      3.88 o
 -15   1  10       96.23      101.24      4.17 o
 -13   1  10      271.29      248.92      6.14 o
 -11   1  10     1246.74     1190.96     14.69 o
  -9   1  10      104.25      111.09      3.73 o
  -7   1  10      120.44      114.65      3.25 o
  -5   1  10      268.68      262.51      5.47 o
  -3   1  10      290.18      309.24      5.79 o
  -1   1  10       68.98       65.93      2.96 o
   1   1  10      204.61      191.82      5.33 o
   3   1  10      589.72      583.65     10.98 o
   5   1  10      491.55      494.80      9.98 o
   7   1  10      323.64      342.57      8.48 o
   9   1  10     1133.40     1079.02     16.89 o
  11   1  10      218.58      206.83      6.65 o
  13   1  10      121.06      124.93      5.96 o
  15   1  10      195.74      212.01      9.38 o
  17   1  10       39.82       56.53      6.42 o
 -22   2  10       84.37       94.05      6.44 o
 -20   2  10      114.07      114.52      5.49 o
 -18   2  10        2.81        6.79      2.81 o
 -16   2  10      114.13       98.54      4.87 o
 -14   2  10       47.78       40.74      4.36 o
 -12   2  10      385.04      381.60     10.69 o
 -10   2  10      792.36      745.40     11.69 o
  -8   2  10      183.94      194.18      4.88 o
  -6   2  10        9.13       14.34      1.62 o
  -4   2  10        8.33       12.31      1.79 o
  -2   2  10       50.91       58.13      2.68 o
   0   2  10      178.90      167.17      4.66 o
   2   2  10      765.40      734.88     11.26 o
   4   2  10       87.19       82.39      3.52 o
   6   2  10       73.04       77.30      3.48 o
   8   2  10      207.28      183.59      5.58 o
  10   2  10      413.11      394.94      9.66 o
  12   2  10      166.91      161.95      7.16 o
  14   2  10       15.22       22.93      3.77 o
  16   2  10       17.20       10.00      5.28 o
  18   2  10       42.09       64.90      7.28 o
 -21   3  10       24.98       22.57      4.01 o
 -19   3  10       61.65       63.91      4.20 o
 -17   3  10       24.54       27.49      3.37 o
 -15   3  10      104.08      101.58      4.86 o
 -13   3  10      144.08      134.11      5.33 o
 -11   3  10      490.80      482.49     11.21 o
  -9   3  10      144.74      133.16      5.30 o
  -7   3  10      221.93      226.61      6.36 o
  -5   3  10      182.20      175.34      4.84 o
  -3   3  10      194.67      185.26      5.20 o
  -1   3  10       81.14       80.51      3.30 o
   1   3  10      165.98      159.76      4.83 o
   3   3  10      232.00      203.13      5.17 o
   5   3  10      146.02      142.12      5.05 o
   7   3  10       86.57       84.33      3.61 o
   9   3  10      301.26      262.82      6.71 o
  11   3  10      149.93      162.00      6.29 o
  13   3  10      128.97      134.27      6.43 o
  15   3  10       27.33       32.74      4.93 o
  17   3  10       99.62      111.68      6.94 o
 -20   4  10       27.62       28.88      5.86 o
 -18   4  10        4.86       10.57      3.51 o
 -16   4  10      119.64      121.01      6.44 o
 -14   4  10       95.49       84.36      6.16 o
 -12   4  10      244.98      224.86      9.49 o
 -10   4  10      317.63      311.73     11.15 o
  -8   4  10       18.75       22.22      3.17 o
  -6   4  10       10.64       13.78      2.45 o
  -4   4  10       31.10       36.17      2.43 o
  -2   4  10      449.13      428.11      8.48 o
   0   4  10      134.47      134.88      4.75 o
   2   4  10       96.32       85.70      3.71 o
   4   4  10       26.47       29.70      2.58 o
   6   4  10      117.69      114.17      4.60 o
   8   4  10       82.14       68.18      4.21 o
  10   4  10      226.07      224.03      7.67 o
  12   4  10       94.31      105.40      6.14 o
  14   4  10       46.53       61.37      4.93 o
  16   4  10       91.02      101.70     13.46 o
 -17   5  10       18.80       22.85      4.79 o
 -15   5  10       91.31       91.24      6.22 o
 -13   5  10      158.57      151.95      7.49 o
 -11   5  10      131.07      122.83      6.47 o
  -9   5  10      213.67      192.36      7.98 o
  -7   5  10      176.76      180.96      8.48 o
  -5   5  10      108.43      109.84      5.90 o
  -3   5  10      145.51      148.06      5.44 o
  -1   5  10       65.67       63.65      3.01 o
   1   5  10      226.34      209.25      6.04 o
   3   5  10       92.60       93.36      3.78 o
   5   5  10       43.35       43.67      3.55 o
   7   5  10      276.84      276.84      8.00 o
   9   5  10       50.00       52.46      4.17 o
  11   5  10      351.70      352.82      9.85 o
  13   5  10        8.44       10.85      4.30 o
 -14   6  10       36.47       42.21      5.10 o
 -12   6  10      133.96      129.80      7.03 o
 -10   6  10       88.92       86.25      6.06 o
  -8   6  10        9.12        9.62      3.55 o
  -6   6  10        0.54        1.01      3.60 o
  -4   6  10        5.80       10.01      3.36 o
  -2   6  10       97.18       99.53      5.13 o
   0   6  10        4.43        5.41      3.26 o
   2   6  10      247.72      232.69      7.22 o
   4   6  10        2.24        2.73      2.91 o
   6   6  10       93.73      106.00      5.15 o
   8   6  10        1.94        2.62      3.36 o
  10   6  10      116.70      114.39      6.58 o
 -11   7  10       34.18       32.29      6.70 o
  -9   7  10       62.45       70.41      5.56 o
  -7   7  10        5.31        8.40      4.38 o
  -5   7  10       17.47       35.76      5.79 o
  -3   7  10       14.32       20.55      5.57 o
  -1   7  10       41.26       45.48      5.90 o
   1   7  10      120.69      129.19      7.51 o
   3   7  10       53.25       55.71      5.62 o
   5   7  10       54.71       55.37      4.82 o
   7   7  10       19.25       32.89      7.86 o
 -22   0  11        3.74        0.66      8.63 o
 -20   0  11        6.68       10.43      5.00 o
 -18   0  11       97.23       89.46      8.36 o
 -16   0  11       47.69       52.57      4.03 o
 -14   0  11       37.84       36.20      3.47 o
 -12   0  11       73.83       72.26      5.43 o
 -10   0  11        7.94        6.04      2.81 o
  -8   0  11      112.69      102.46      6.06 o
  -6   0  11      239.28      239.33      9.76 o
  -4   0  11     1381.34     1363.87     25.66 o
  -2   0  11     1196.70     1158.72     22.82 o
   0   0  11     3993.90     3707.47     50.67 o
   2   0  11      932.27      864.65     13.96 o
   4   0  11      466.03      438.16     11.42 o
   6   0  11        4.53        6.71      3.34 o
   8   0  11        1.66        3.95      3.59 o
  10   0  11      851.78      836.28     24.35 o
  12   0  11      236.58      242.25     12.05 o
  14   0  11        6.70        4.70      4.84 o
  16   0  11       18.97       18.84      6.09 o
 -21   1  11       16.66       14.74      3.93 o
 -19   1  11        2.24        5.70      3.14 o
 -17   1  11      177.23      179.22      6.89 o
 -15   1  11      343.79      344.97      9.89 o
 -13   1  11      126.10      119.19      4.54 o
 -11   1  11      129.65      123.35      4.15 o
  -9   1  11      116.67      106.11      3.97 o
  -7   1  11      618.07      589.41      8.08 o
  -5   1  11      231.52      242.78      5.03 o
  -3   1  11     1932.83     1898.34     19.38 o
  -1   1  11     2615.34     2486.69     29.47 o
   1   1  11      707.20      686.22     11.54 o
   3   1  11     1219.56     1185.41     20.11 o
   5   1  11      290.62      251.87      7.25 o
   7   1  11       37.77       37.36      3.05 o
   9   1  11      119.63      108.75      4.87 o
  11   1  11      196.35      206.74      7.91 o
  13   1  11      275.47      275.33      9.42 o
  15   1  11       21.42       24.74      5.17 o
  17   1  11       85.28      105.70      8.03 o
 -20   2  11        7.27       11.36      3.59 o
 -18   2  11       83.94       85.54      4.69 o
 -16   2  11       18.32       29.89      3.30 o
 -14   2  11      209.23      214.13      7.69 o
 -12   2  11        6.54        5.93      2.31 o
 -10   2  11       65.00       58.56      2.81 o
  -8   2  11      248.16      230.97      6.09 o
  -6   2  11      449.21      461.60     10.70 o
  -4   2  11      360.31      366.38      8.61 o
  -2   2  11     2848.25     2706.47     28.07 o
   0   2  11      927.09      903.55     17.62 o
   2   2  11      180.51      174.52      5.25 o
   4   2  11      635.39      616.57     11.57 o
   6   2  11      187.22      173.45      5.97 o
   8   2  11      284.44      287.49      8.13 o
  10   2  11       50.04       45.32      3.40 o
  12   2  11       15.10       20.07      3.57 o
  14   2  11      185.73      190.64      9.36 o
  16   2  11       40.09       51.83      7.28 o
 -19   3  11       61.45       61.31      5.17 o
 -17   3  11      140.93      138.74      5.90 o
 -15   3  11      151.39      158.24      6.38 o
 -13   3  11       24.77       25.35      3.48 o
 -11   3  11      104.26       93.31      5.23 o
  -9   3  11      162.08      152.68      6.08 o
  -7   3  11      153.22      149.01      4.65 o
  -5   3  11      419.27      436.49      7.75 o
  -3   3  11      938.55      886.37     12.07 o
  -1   3  11     1891.38     1838.31     19.89 o
   1   3  11      450.37      416.33      8.24 o
   3   3  11      388.80      356.21      8.43 o
   5   3  11      305.37      291.44      7.38 o
   7   3  11       51.41       59.55      3.24 o
   9   3  11      101.70      108.87      4.89 o
  11   3  11       30.51       31.00      4.00 o
  13   3  11       59.66       62.98      4.55 o
  15   3  11       85.32       78.64      6.34 o
 -18   4  11       48.68       49.83      5.48 o
 -16   4  11        6.28       13.20      3.90 o
 -14   4  11       47.08       48.32      4.68 o
 -12   4  11      197.96      183.29      8.66 o
 -10   4  11      189.48      183.91      8.18 o
  -8   4  11       48.60       43.45      3.92 o
  -6   4  11      281.35      280.77      9.61 o
  -4   4  11      639.13      616.98     11.40 o
  -2   4  11     1119.59     1104.68     16.31 o
   0   4  11      640.14      602.39     11.66 o
   2   4  11        7.19        7.74      2.26 o
   4   4  11      372.03      360.91      7.17 o
   6   4  11       21.78       28.46      2.79 o
   8   4  11        6.59       10.42      3.06 o
  10   4  11       84.41       87.40      5.15 o
  12   4  11       11.63       15.88      4.55 o
  14   4  11       92.47       85.05      8.93 o
 -15   5  11       20.04       22.77      4.56 o
 -13   5  11      151.74      153.72      7.71 o
 -11   5  11       36.43       38.11      4.48 o
  -9   5  11       69.14       73.21      5.22 o
  -7   5  11       94.98       88.37      4.84 o
  -5   5  11      408.52      392.42     11.83 o
  -3   5  11      620.84      617.67     11.85 o
  -1   5  11      579.28      562.19     10.11 o
   1   5  11       73.27       74.13      3.32 o
   3   5  11       87.09       87.66      4.54 o
   5   5  11       11.20       12.23      3.06 o
   7   5  11       47.19       50.98      4.02 o
   9   5  11       90.14      103.84      5.47 o
  11   5  11       34.67       43.34      4.28 o
 -12   6  11        9.05       13.53      5.52 o
 -10   6  11        7.35        7.92      4.04 o
  -8   6  11      128.32      124.36      7.10 o
  -6   6  11      150.69      149.35      8.31 o
  -4   6  11      335.86      338.27     12.54 o
  -2   6  11      473.40      460.40     15.22 o
   0   6  11       71.14       75.48      4.55 o
   2   6  11       21.78       31.06      3.71 o
   4   6  11       28.33       35.82      4.31 o
   6   6  11       12.05       14.10      3.71 o
   8   6  11       36.18       49.04      4.63 o
  -7   7  11      102.13      115.28      6.52 o
  -5   7  11      240.19      232.69      9.64 o
  -3   7  11      198.93      194.64     10.16 o
  -1   7  11      189.58      184.16     10.56 o
   1   7  11        5.55        6.00      4.51 o
   3   7  11       15.95       30.26      6.76 o
 -20   0  12      211.15      238.26     18.76 o
 -18   0  12       48.77       52.41      8.34 o
 -16   0  12      271.68      296.61     12.37 o
 -14   0  12       42.09       35.61      4.80 o
 -12   0  12      594.88      494.47     17.17 o
 -10   0  12      354.52      334.05     13.16 o
  -8   0  12      299.76      291.51      9.78 o
  -6   0  12     1268.63     1165.59     21.57 o
  -4   0  12      212.52      222.02      8.42 o
  -2   0  12       47.62       52.20      3.80 o
   0   0  12      109.85      105.70      7.74 o
   2   0  12       22.72       22.30      3.95 o
   4   0  12      392.49      361.05     15.39 o
   6   0  12        0.03        2.27      3.64 o
   8   0  12      708.49      573.60     19.90 o
  10   0  12       29.43       47.65      6.22 o
  12   0  12        6.73       18.32      5.03 o
  14   0  12       60.76       72.64      7.28 o
  16   0  12        2.91        4.76      6.39 o
 -21   1  12      140.59      168.08      9.40 o
 -19   1  12      290.80      301.80      9.36 o
 -17   1  12      137.63      143.29      6.35 o
 -15   1  12       19.03       29.28      3.30 o
 -13   1  12      203.33      178.54      6.66 o
 -11   1  12      610.17      519.95     12.48 o
  -9   1  12      422.42      418.47      9.33 o
  -7   1  12      182.38      168.91      5.07 o
  -5   1  12      760.89      719.46     12.72 o
  -3   1  12      130.92      138.55      5.17 o
  -1   1  12      508.01      487.14     10.34 o
   1   1  12      266.89      241.75      6.25 o
   3   1  12       98.02      101.74      4.33 o
   5   1  12      141.42      139.98      5.20 o
   7   1  12      341.63      275.17      8.71 o
   9   1  12       48.81       39.34      3.76 o
  11   1  12       22.88       26.41      3.99 o
  13   1  12        5.51       16.16      3.73 o
  15   1  12       45.91       51.28      6.15 o
 -20   2  12      310.39      324.90     12.09 o
 -18   2  12        0.20        5.08      3.81 o
 -16   2  12       31.31       37.84      3.65 o
 -14   2  12        0.13        3.51      2.74 o
 -12   2  12      603.95      544.13     12.48 o
 -10   2  12      380.66      349.92      8.59 o
  -8   2  12       37.00       40.98      2.98 o
  -6   2  12      314.19      294.09      7.64 o
  -4   2  12      697.96      690.89     12.74 o
  -2   2  12      267.94      248.47      6.86 o
   0   2  12      106.99      104.73      4.81 o
   2   2  12      309.07      276.27      7.81 o
   4   2  12      163.19      142.89      5.93 o
   6   2  12      177.27      152.91      5.66 o
   8   2  12      328.26      282.68      8.30 o
  10   2  12       51.81       56.62      4.02 o
  12   2  12       27.10       26.16      4.59 o
  14   2  12       37.15       40.40      5.66 o
 -19   3  12       39.66       46.07      5.22 o
 -17   3  12        6.30        7.36      4.16 o
 -15   3  12       71.96       82.91      5.64 o
 -13   3  12      281.86      269.07     10.37 o
 -11   3  12      603.01      559.82     15.30 o
  -9   3  12      101.99      104.53      5.41 o
  -7   3  12      131.09      133.87      4.84 o
  -5   3  12      751.89      749.50     12.43 o
  -3   3  12      138.02      127.91      4.38 o
  -1   3  12       48.85       47.78      3.30 o
   1   3  12      573.06      542.53     11.52 o
   3   3  12       57.73       45.88      3.26 o
   5   3  12      120.30      102.53      4.81 o
   7   3  12      279.95      247.48      7.63 o
   9   3  12      106.92       98.93      4.92 o
  11   3  12       15.77       14.51      3.81 o
  13   3  12       36.55       47.08      4.83 o
 -16   4  12       15.04       17.57      4.28 o
 -14   4  12       29.89       27.31      4.24 o
 -12   4  12      157.33      152.13      7.73 o
 -10   4  12      296.68      278.52     10.65 o
  -8   4  12       88.05       83.25      4.92 o
  -6   4  12       98.41      100.42      5.18 o
  -4   4  12      310.05      294.85      7.16 o
  -2   4  12       20.55       22.11      2.68 o
   0   4  12      418.04      419.74      9.07 o
   2   4  12      149.52      139.86      5.04 o
   4   4  12       52.06       46.25      3.55 o
   6   4  12      334.52      304.49      8.74 o
   8   4  12       36.20       34.60      4.44 o
  10   4  12       39.37       37.96      4.22 o
  12   4  12       86.75       85.43      5.37 o
 -15   5  12        4.19        6.26      9.01 o
 -13   5  12       60.24       62.98      5.39 o
 -11   5  12      139.72      129.97      7.27 o
  -9   5  12      115.38      115.07      6.49 o
  -7   5  12       70.47       73.59      4.95 o
  -5   5  12       40.98       42.18      3.85 o
  -3   5  12      233.38      226.31      8.20 o
  -1   5  12      106.97      110.04      4.53 o
   1   5  12      297.73      302.15      7.84 o
   3   5  12      141.36      141.07      4.82 o
   5   5  12       28.36       30.78      3.70 o
   7   5  12      200.24      183.48      6.88 o
   9   5  12       13.24       13.64      3.77 o
 -12   6  12       46.24       57.91     10.43 o
 -10   6  12      153.75      145.13      7.73 o
  -8   6  12       16.61       17.59      4.25 o
  -6   6  12       23.47       30.65      4.35 o
  -4   6  12      116.29      110.39      6.19 o
  -2   6  12       31.38       38.14      3.91 o
   0   6  12      229.23      225.91      7.92 o
   2   6  12      246.62      247.31      8.16 o
   4   6  12        0.34        3.47      3.65 o
   6   6  12      136.44      143.94      6.11 o
 -20   0  13       52.36       46.25      8.91 o
 -18   0  13       75.22       89.28      9.29 o
 -16   0  13        1.43        7.36      4.33 o
 -14   0  13       50.29       48.61      4.64 o
 -12   0  13        0.23        0.82      3.68 o
 -10   0  13      427.48      380.49     14.58 o
  -8   0  13      166.64      144.06      6.95 o
  -6   0  13      207.44      195.71      7.87 o
  -4   0  13     1070.44     1066.52     21.57 o
  -2   0  13      839.12      816.32     22.89 o
   0   0  13      781.20      751.10     21.86 o
   2   0  13        3.15        3.49      3.75 o
   4   0  13      518.44      500.45     18.52 o
   6   0  13      150.10      159.56     10.04 o
   8   0  13       98.76       87.60      7.47 o
  10   0  13      144.99      144.57     10.08 o
  12   0  13      170.30      194.86     10.47 o
  14   0  13        8.07       17.57      6.83 o
 -19   1  13        2.77        4.53      4.69 o
 -17   1  13       22.89       21.42      3.95 o
 -15   1  13       30.27       24.46      3.95 o
 -13   1  13       27.65       29.08      3.16 o
 -11   1  13      156.32      147.47      5.94 o
  -9   1  13       95.30       97.28      4.38 o
  -7   1  13        9.80       11.83      2.42 o
  -5   1  13        6.12       11.32      2.42 o
  -3   1  13     1344.92     1355.83     19.60 o
  -1   1  13      938.44      889.80     15.42 o
   1   1  13      187.17      192.57      6.35 o
   3   1  13      162.98      168.36      6.14 o
   5   1  13      823.01      784.30     16.89 o
   7   1  13       96.53      100.74      5.23 o
   9   1  13        3.65        8.73      3.69 o
  11   1  13        4.71        7.00      3.84 o
  13   1  13       58.56       60.65      5.34 o
 -18   2  13       25.30       36.94      4.23 o
 -16   2  13       60.65       50.07      4.63 o
 -14   2  13       11.72       11.17      4.15 o
 -12   2  13       37.90       41.93      5.73 o
 -10   2  13       90.19       93.66      5.05 o
  -8   2  13       14.05       15.68      2.91 o
  -6   2  13       12.84       11.31      2.70 o
  -4   2  13      360.22      367.82      9.21 o
  -2   2  13     1356.89     1344.65     19.82 o
   0   2  13      484.73      458.43     10.75 o
   2   2  13      138.89      126.45      5.18 o
   4   2  13      520.22      496.06     11.18 o
   6   2  13      244.58      241.51      7.62 o
   8   2  13       18.51       23.17      3.14 o
  10   2  13       22.84       30.67      4.10 o
  12   2  13       37.79       38.21      5.91 o
 -17   3  13       26.60       37.89      4.90 o
 -15   3  13       92.38       81.67      5.60 o
 -13   3  13       26.67       34.38      4.24 o
 -11   3  13       45.72       46.03      4.15 o
  -9   3  13       41.04       47.49      4.87 o
  -7   3  13      347.37      365.22     10.21 o
  -5   3  13      346.63      321.00      8.79 o
  -3   3  13      520.29      555.36     11.80 o
  -1   3  13      755.11      754.83     14.26 o
   1   3  13      114.16      114.56      5.03 o
   3   3  13      121.05      113.28      5.20 o
   5   3  13      180.06      195.49      6.88 o
   7   3  13      148.41      147.85      5.90 o
   9   3  13       18.69       20.13      3.99 o
  11   3  13       23.33       29.94      4.62 o
 -16   4  13       33.50       27.01      9.20 o
 -14   4  13       11.76       13.07      4.32 o
 -12   4  13       66.08       75.37      5.64 o
 -10   4  13        7.60        6.68      4.83 o
  -8   4  13      200.67      200.00      7.53 o
  -6   4  13       93.88       90.48      5.12 o
  -4   4  13      316.94      296.81      8.31 o
  -2   4  13      531.94      561.03     13.73 o
   0   4  13      396.75      412.93     10.37 o
   2   4  13       18.93       26.76      3.30 o
   4   4  13       28.72       31.78      3.77 o
   6   4  13      314.29      330.14      9.72 o
   8   4  13       19.86       26.00      4.91 o
  10   4  13        1.48        3.53      3.96 o
 -13   5  13        4.10        9.39      7.86 o
 -11   5  13       12.52       12.96      4.11 o
  -9   5  13       32.04       43.11      4.65 o
  -7   5  13      112.68       98.77      6.36 o
  -5   5  13      233.86      210.35      7.86 o
  -3   5  13      211.14      214.64      7.94 o
  -1   5  13      350.45      384.08      8.42 o
   1   5  13       66.63       66.69      3.86 o
   3   5  13       25.54       32.33      3.73 o
   5   5  13       73.77       90.42      5.52 o
   7   5  13      134.43      132.24      6.81 o
  -8   6  13      152.47      160.93      9.94 o
  -6   6  13       22.01       25.83      4.77 o
  -4   6  13      168.42      159.23      8.06 o
  -2   6  13      203.83      212.10      9.31 o
   0   6  13       91.12       92.94      5.66 o
   2   6  13       26.09       31.98      4.75 o
 -18   0  14       31.09       34.97      8.91 o
 -16   0  14       96.13      114.08      7.59 o
 -14   0  14        3.49        2.75      6.16 o
 -12   0  14       40.20       53.90      5.24 o
 -10   0  14       79.28       71.04      6.15 o
  -8   0  14       53.71       53.62      4.19 o
  -6   0  14       10.43        6.48      4.04 o
  -4   0  14        2.98        3.16      3.92 o
  -2   0  14      164.55      159.85      9.26 o
   0   0  14      329.79      339.12     14.87 o
   2   0  14        9.60       16.85      4.83 o
   4   0  14       46.82       37.17      5.41 o
   6   0  14       13.78       18.63      5.06 o
   8   0  14      143.06      154.07     10.37 o
  10   0  14       21.78       14.03     10.61 o
  12   0  14        6.68       13.05      6.14 o
 -17   1  14        3.79        6.81      4.10 o
 -15   1  14      119.72      131.26      6.92 o
 -13   1  14       44.78       57.00      3.84 o
 -11   1  14       16.00       24.12      3.50 o
  -9   1  14       48.69       41.88      4.12 o
  -7   1  14      160.88      145.04      5.49 o
  -5   1  14       16.20       23.34      2.95 o
  -3   1  14       46.11       42.00      3.43 o
  -1   1  14        9.64       13.12      2.75 o
   1   1  14      163.87      167.64      7.02 o
   3   1  14       73.29       62.32      4.64 o
   5   1  14      133.18      123.02      6.30 o
   7   1  14       75.58       76.79      5.02 o
   9   1  14      130.75      156.76      6.97 o
  11   1  14       62.33       68.61      5.97 o
 -16   2  14       53.04       55.96      6.25 o
 -14   2  14       32.74       30.96      5.20 o
 -12   2  14       12.06       19.73      5.19 o
 -10   2  14       12.08       22.20      3.25 o
  -8   2  14        5.25        7.23      2.98 o
  -6   2  14       52.92       46.27      3.75 o
  -4   2  14       32.69       31.42      3.09 o
  -2   2  14       32.79       33.32      3.41 o
   0   2  14      118.46      109.05      4.89 o
   2   2  14       11.02       12.98      2.87 o
   4   2  14       29.71       25.28      3.21 o
   6   2  14       10.71       10.46      3.45 o
   8   2  14       57.72       62.99      5.25 o
  10   2  14        3.37        8.72      4.35 o
 -15   3  14       17.18       23.14      5.62 o
 -13   3  14       81.56       80.42      7.46 o
 -11   3  14       38.65       46.96      4.96 o
  -9   3  14        0.32        3.08      3.91 o
  -7   3  14        1.66        3.69      2.97 o
  -5   3  14       46.10       56.60      5.12 o
  -3   3  14      131.04      129.98      5.31 o
  -1   3  14       63.87       72.64      4.08 o
   1   3  14       72.53       75.37      4.21 o
   3   3  14       18.98       18.72      3.47 o
   5   3  14       49.92       54.76      4.07 o
   7   3  14       20.90       34.12      3.86 o
   9   3  14       12.33       17.68      4.17 o
 -14   4  14       31.35       37.15      9.67 o
 -12   4  14       10.94       11.52      5.13 o
 -10   4  14        6.77       11.28      4.90 o
  -8   4  14       56.34       55.17      5.29 o
  -6   4  14       77.81       84.68      5.87 o
  -4   4  14       39.37       42.50      4.07 o
  -2   4  14        4.02        5.64      3.05 o
   0   4  14       26.83       31.19      3.23 o
   2   4  14       23.97       27.49      3.65 o
   4   4  14       76.92       86.38      4.54 o
   6   4  14       27.09       37.01      4.92 o
   8   4  14        3.92        5.53      5.80 o
  -9   5  14       20.66       16.81      4.31 o
  -7   5  14        3.37        5.62      4.38 o
  -5   5  14        0.39        2.21      4.60 o
  -3   5  14        6.49        6.56      4.48 o
  -1   5  14       30.68       42.34      4.22 o
   1   5  14       21.12       26.22      3.76 o
   3   5  14       36.87       33.84      5.08 o
   5   5  14       15.00       12.24      5.21 o
 -16   0  15       46.19       55.82      9.67 o
 -14   0  15        6.27        8.44      4.81 o
 -12   0  15       26.84       23.80      5.20 o
 -10   0  15        0.00        0.00      5.88 o
  -8   0  15       10.73       10.90      5.97 o
  -6   0  15       48.42       49.86      5.59 o
  -4   0  15       25.31       18.78      5.01 o
  -2   0  15      139.01      139.22      9.12 o
   0   0  15        4.31        5.55      4.43 o
   2   0  15        8.78        4.84      4.59 o
   4   0  15        0.26        1.95      4.76 o
   6   0  15        1.21        0.00      5.28 o
   8   0  15       39.56       45.54      6.29 o
  10   0  15        1.59       15.08      6.16 o
 -15   1  15       11.89       10.07      4.75 o
 -13   1  15       34.14       40.67      4.37 o
 -11   1  15        7.06        3.30      3.57 o
  -9   1  15       13.10        8.92      3.19 o
  -7   1  15       23.42       15.28      3.40 o
  -5   1  15        9.36       10.18      2.88 o
  -3   1  15      184.77      165.51      7.16 o
  -1   1  15       11.44       14.38      3.49 o
   1   1  15       10.09       12.21      3.44 o
   3   1  15       20.01       16.68      3.71 o
   5   1  15       19.00       16.58      3.80 o
   7   1  15       32.27       37.79      4.45 o
   9   1  15        1.38        5.53      4.46 o
 -14   2  15       74.08       66.90      6.60 o
 -12   2  15        1.59        5.36      5.13 o
 -10   2  15       15.59       21.35      3.90 o
  -8   2  15       22.38       26.82      3.68 o
  -6   2  15      102.84       88.00      5.05 o
  -4   2  15       98.84       87.85      4.97 o
  -2   2  15       45.63       48.48      4.09 o
   0   2  15       44.53       53.45      3.97 o
   2   2  15       32.72       30.53      4.53 o
   4   2  15        5.45        6.92      3.53 o
   6   2  15       32.79       25.37      4.30 o
   8   2  15       25.85       26.87      4.54 o
 -13   3  15        7.13        8.29      5.42 o
 -11   3  15       22.71       31.47      4.93 o
  -9   3  15       55.06       66.91      5.31 o
  -7   3  15       32.62       50.33      4.36 o
  -5   3  15      260.15      251.40      8.88 o
  -3   3  15      130.54      142.21      6.11 o
  -1   3  15       97.87      105.62      5.71 o
   1   3  15       91.91       89.68      4.87 o
   3   3  15      106.93      104.48      5.20 o
   5   3  15      154.30      148.62      6.12 o
   7   3  15       21.33       37.43      7.18 o
 -10   4  15       26.01       19.20      5.62 o
  -8   4  15       23.80       26.43      4.66 o
  -6   4  15      148.34      149.08      7.63 o
  -4   4  15       43.17       41.35      4.55 o
  -2   4  15       58.48       78.70      4.53 o
   0   4  15       20.82       24.35      3.79 o
   2   4  15        6.30        9.60      3.56 o
   4   4  15       19.12       22.14      3.86 o
  -5   5  15       16.45       29.67      8.91 o
  -3   5  15       55.73       66.25     10.61 o
  -1   5  15        0.67        3.21      5.63 o
 -14   0  16       38.48       44.76      6.23 o
 -12   0  16       71.67       81.89     10.80 o
 -10   0  16       16.19       25.68      7.49 o
  -8   0  16      122.79      103.68     11.75 o
  -6   0  16      441.50      472.85     17.22 o
  -4   0  16       16.32       17.77      5.33 o
  -2   0  16       47.23       51.06      6.21 o
   0   0  16        1.45        1.73      5.17 o
   2   0  16      112.20      122.10      9.27 o
   4   0  16        1.26        3.15      6.07 o
   6   0  16        3.28        7.92      5.75 o
 -13   1  16        7.90       16.96      5.50 o
 -11   1  16      107.50      146.55      8.99 o
  -9   1  16       45.19       48.31      4.81 o
  -7   1  16       25.77       37.23      4.74 o
  -5   1  16      141.51      157.50      7.53 o
  -3   1  16        5.89        9.94      3.84 o
  -1   1  16       22.12       28.28      4.10 o
   1   1  16      108.83       93.69      6.25 o
   3   1  16       11.82       20.31      4.50 o
   5   1  16        2.94        9.71      4.02 o
   7   1  16       78.49       92.03     10.90 o
 -12   2  16        8.09        9.70      5.33 o
 -10   2  16       25.94       34.46      4.88 o
  -8   2  16       15.54       23.72      3.97 o
  -6   2  16       50.45       65.18      4.58 o
  -4   2  16      100.97      107.45      5.25 o
  -2   2  16       38.38       43.91      4.63 o
   0   2  16      148.58      160.20      7.14 o
   2   2  16      110.81       95.82      6.11 o
   4   2  16       56.97       49.34      5.10 o
   6   2  16       69.89       58.10      9.95 o
 -11   3  16        4.86        9.57      8.05 o
  -9   3  16       23.77       36.90      5.35 o
  -7   3  16       86.40       94.09      5.66 o
  -5   3  16      107.55      107.88      6.27 o
  -3   3  16       45.75       54.83      4.19 o
  -1   3  16        5.51       10.90      3.53 o
   1   3  16      139.36      144.58      6.35 o
   3   3  16        0.22        0.55      6.22 o
  -6   4  16        0.70        3.51      7.01 o
  -4   4  16       62.59       63.02      6.31 o
  -2   4  16        0.13        0.31      4.60 o
 -10   0  17       28.57       20.94      7.58 o
  -8   0  17       83.49       87.19      9.95 o
  -6   0  17      102.85      118.65      9.63 o
  -4   0  17        1.88        6.62      5.61 o
  -2   0  17        9.05       25.83      6.17 o
   0   0  17      340.49      403.30     17.33 o
   2   0  17       80.49      116.95      9.40 o
  -9   1  17        9.04       19.29      5.60 o
  -7   1  17      116.22      119.11      7.65 o
  -5   1  17       65.14       82.74      5.66 o
  -3   1  17       23.97       29.03      4.88 o
  -1   1  17       57.98       77.78      5.69 o
   1   1  17      269.93      333.34     11.72 o
  -8   2  17       66.88       88.86      6.61 o
  -6   2  17       43.65       35.10      5.01 o
  -4   2  17       23.70       32.72      5.13 o
  -2   2  17        3.50        6.65      5.42 o
   0   2  17      208.94      239.73     10.49 o
 
